# Supplementary material for: Genomic epidemiology of Salmonella Enteritidis human infections in the Netherlands, 2019 to 2023
Source: Microb Genom. 2025 Apr 23;11(4):001394. doi: 10.1099/mgen.0.001394 (PMC12044193; doi:10.1099/mgen.0.001394)
Supplement: Uncited Supplementary Material 2. [file mgen-11-01394-s002.xlsx]

## Sheet: Data
sample_alias	run_accession	study_accession	st	s_3	sampling_year	lineage	age_group	gender	infection_type	travel_binary	Continent of travel destination	persistence_cluster	amp	cip	nal	fluor	smx	mdsA_multidrugresistance	mdsB_multidrugresistance	gyrA p.D87Y_fluoroquinolones	blaTEM-1B_betalactamases	aph(3'')-Ib_aminoglycosides	aph(6)-Id_aminoglycosides	sul2_sulfonamides	tet(A)_tetracyclines	gyrA p.S83Y_fluoroquinolones	gyrA p.D87N_fluoroquinolones	gyrA p.D87G_fluoroquinolones	blaTEM-57_betalactamases	qnrB19_fluoroquinolones	blaTEM-135_betalactamases	blaEC_betalactamases	sul1_sulfonamides	floR_amphenicols	acrB p.R717L_macrolides	dfrA1_trimethoprim	qnrB82_fluoroquinolones	aadA1_aminoglycosides	gyrA p.S83F_fluoroquinolones	multidrugamr	arsA_METAL	arsB_METAL	arsC_METAL	arsD_METAL	arsR_METAL	fieF_METAL	golS_METAL	golT_METAL	merC_METAL
2022-0033	ERR9964367	PRJEB54672	11	214	2020	Atlantic Lineage	15-59	Male	non-invasive	Unknown		Non-persistent	S	R	R	R	S	Unknown	Unknown	Unknown	Unknown	Unknown	Unknown	Unknown	Unknown	Unknown	Unknown	Unknown	Unknown	Unknown	Unknown	Unknown	Unknown	Unknown	Unknown	Unknown	Unknown	Unknown	Unknown	Unknown	Unknown	Unknown	Unknown	Unknown	Unknown	Unknown	Unknown	Unknown	Unknown
2022-0034	ERR9964368	PRJEB54672	11	215	2020	Atlantic Lineage	15-59	Female	non-invasive	Unknown		Persistent	S	S	S	S	S	1	1	0	0	0	0	0	0	0	0	0	0	0	0	0	0	0	0	0	0	0	0	0	0	0	0	0	0	1	1	1	0
2022-0040	ERR9964379	PRJEB54672	11	48	2020	Global Lineage	>=60	Female	non-invasive	Unknown		Persistent	R	R	R	R	R	1	1	1	1	1	1	1	0	0	0	0	0	0	0	0	0	0	0	0	0	0	0	1	0	0	0	0	0	1	1	1	0
2022-0043	ERR9964382	PRJEB54672	11	221	2020	Atlantic Lineage	15-59	Male	non-invasive	Unknown		Non-persistent	S	R	R	R	S	1	1	1	0	0	0	0	0	0	0	0	0	0	0	0	0	0	0	0	0	0	0	0	0	0	0	0	0	1	1	1	0
EJP_H_RIVM2019-02	ERR9964384	PRJEB54672	11	77	2019	Global Lineage	0-4	Female	non-invasive	Unknown		Non-persistent	S	R	R	R	S	1	1	0	0	0	0	0	0	1	0	0	0	0	0	0	0	0	0	0	0	0	0	0	0	0	0	0	0	1	1	1	0
EJP_H_RIVM2019-03	ERR9964385	PRJEB54672	183	165	2019	Other	15-59	Female	non-invasive	Yes	Europe	Persistent						1	1	0	0	0	0	0	0	0	0	0	0	0	0	0	0	0	0	0	0	0	0	0	0	0	0	0	0	1	1	1	0
EJP_H_RIVM2019-04	ERR9964388	PRJEB54672	183	160	2019	Other	15-59	Male	non-invasive	Unknown		Non-persistent						1	1	0	0	0	0	0	0	0	0	0	0	0	0	0	0	0	0	0	0	0	0	0	0	0	0	0	0	1	1	1	0
EJP_H_RIVM2019-100	ERR9965999	PRJEB54672	11	51	2019	Global Lineage	>=60	Male	non-invasive	Yes	America	Persistent	R	R	S	R	R	1	1	1	1	1	1	1	0	0	0	0	0	0	0	0	0	0	0	0	0	0	0	1	0	0	0	0	0	1	1	1	0
EJP_H_RIVM2019-102	ERR9966003	PRJEB54672	11	53	2019	Atlantic Lineage	5-14	Male	non-invasive	Unknown		Non-persistent	R	S	S	S	R	1	1	0	0	0	0	0	0	0	0	0	0	0	0	0	0	0	0	0	0	0	0	0	0	0	0	0	0	1	1	1	0
EJP_H_RIVM2019-103	ERR9966005	PRJEB54672	11	54	2019	Global Lineage	0-4	Female	non-invasive	Unknown		Non-persistent	S	S	S	S	S	1	1	0	0	0	0	0	1	0	0	0	1	0	0	0	0	0	0	0	0	0	0	0	0	0	0	0	0	1	1	1	0
EJP_H_RIVM2019-109	ERR9966014	PRJEB54672	11	16	2019	Global Lineage	15-59	Male	non-invasive	Unknown		Non-persistent	S	S	S	S	S	1	1	0	0	0	0	0	0	0	0	0	0	0	0	0	0	0	0	0	0	0	0	0	0	0	0	0	0	1	1	1	0
EJP_H_RIVM2019-113	ERR9966582	PRJEB54672	11	57	2019	Global Lineage	15-59	Male	non-invasive	Unknown		Persistent	R	R	R	R	S	1	1	1	0	0	0	0	0	0	0	0	0	0	1	0	0	0	0	0	0	0	0	0	0	0	0	0	0	1	1	1	0
EJP_H_RIVM2019-115	ERR9966584	PRJEB54672	11	51	2019	Global Lineage	5-14	Male	non-invasive	Unknown		Persistent	R	R	R	R	R	1	1	1	1	1	1	1	0	0	0	0	0	0	0	0	0	0	0	0	0	0	0	1	0	0	0	0	0	1	1	1	0
EJP_H_RIVM2019-116	ERR9966585	PRJEB54672	11	13	2019	Atlantic Lineage	15-59	Female	non-invasive	Unknown		Persistent	S	S	S	S	S	1	1	0	0	0	0	0	0	0	0	0	0	0	0	0	0	0	0	0	0	0	0	0	0	0	0	0	0	1	1	1	0
EJP_H_RIVM2019-117	ERR9966586	PRJEB54672	11	59	2019	Global Lineage	15-59	Male	non-invasive	Unknown		Non-persistent	R	R	R	R	R	1	1	1	1	1	1	1	0	0	0	0	0	0	0	0	0	0	0	0	0	0	0	1	0	0	0	0	0	1	1	1	0
EJP_H_RIVM2019-121	ERR9966589	PRJEB54672	11	62	2019	Atlantic Lineage	>=60	Female	non-invasive	Unknown		Non-persistent	S	S	S	S	S	1	1	0	0	0	0	0	0	0	0	0	0	0	0	0	0	0	0	0	0	0	0	0	0	0	0	0	0	1	1	1	0
EJP_H_RIVM2019-123	ERR9966591	PRJEB54672	11	63	2019	Atlantic Lineage	5-14	Male	non-invasive	Unknown		Persistent	S	S	S	S	S	1	1	0	0	0	0	0	0	0	0	0	0	0	0	0	0	0	0	0	0	0	0	0	0	0	0	0	0	1	1	1	0
EJP_H_RIVM2019-133	ERR9966609	PRJEB54672	11	67	2019	Atlantic Lineage	15-59	Female	non-invasive	Unknown		Non-persistent	S	S	S	S	S	1	1	0	0	0	0	0	0	0	0	0	0	0	0	0	0	0	0	0	0	0	0	0	0	0	0	0	0	1	1	1	0
EJP_H_RIVM2019-137	ERR9966613	PRJEB54672	11	70	2019	Global Lineage	15-59	Female	non-invasive	Unknown		Non-persistent						1	1	0	0	0	0	0	0	0	0	0	0	0	0	0	0	0	0	0	0	0	0	0	0	0	0	0	0	1	1	1	0
EJP_H_RIVM2019-138	ERR9966614	PRJEB54672	11	63	2019	Atlantic Lineage	15-59	Male	non-invasive	Unknown		Persistent	S	S	S	S	S	1	1	0	0	0	0	0	0	0	0	0	0	0	0	0	0	0	0	0	0	0	0	0	0	0	0	0	0	1	1	1	0
EJP_H_RIVM2019-139	ERR9966615	PRJEB54672	11	71	2019	Global Lineage	>=60	Female	invasive	Unknown		Persistent	S	R	R	R	S	1	1	0	0	0	0	0	0	1	0	0	0	0	0	0	0	0	0	0	0	0	0	0	0	0	0	0	0	1	1	1	0
EJP_H_RIVM2019-145	ERR9966649	PRJEB54672	11	48	2019	Global Lineage	15-59	Male	non-invasive	Unknown		Persistent	R	R	R	R	R	1	1	1	1	1	1	1	0	0	0	0	0	0	0	0	0	0	0	0	0	0	0	1	0	0	0	0	0	1	1	1	0
EJP_H_RIVM2019-146	ERR9966650	PRJEB54672	11	16	2019	Global Lineage	15-59	Female	non-invasive	Unknown		Non-persistent	S	S	S	S	S	1	1	0	0	0	0	0	0	0	0	0	0	0	0	0	0	0	0	0	0	0	0	0	0	0	0	0	0	1	1	1	0
EJP_H_RIVM2019-148	ERR9966652	PRJEB54672	11	73	2019	Global Lineage	5-14	Male	non-invasive	Unknown		Non-persistent	S	S	S	S	S	1	1	0	0	0	0	0	0	0	0	0	0	0	0	0	0	0	1	0	0	0	0	0	0	0	0	0	0	1	1	1	0
EJP_H_RIVM2019-149	ERR9966653	PRJEB54672	11	74	2019	Global Lineage	>=60	Female	non-invasive	Unknown		Non-persistent	S	S	S	S	S	1	1	0	0	0	0	0	0	0	0	0	0	0	0	0	0	0	0	0	0	0	0	0	0	0	0	0	0	1	1	1	0
EJP_H_RIVM2019-152	ERR9966656	PRJEB54672	11	76	2019	Global Lineage	15-59	Male	invasive	Yes	Asia and Europe	Non-persistent	S	R	R	R	S	1	1	0	0	0	0	0	0	1	0	0	0	0	0	0	0	0	0	0	0	0	0	0	0	0	0	0	0	1	1	1	0
EJP_H_RIVM2019-153	ERR9966657	PRJEB54672	11	63	2019	Atlantic Lineage	>=60	Female	non-invasive	Unknown		Persistent	S	S	S	S	S	1	1	0	0	0	0	0	0	0	0	0	0	0	0	0	0	0	0	0	0	0	0	0	0	0	0	0	0	1	1	1	0
EJP_H_RIVM2019-161	ERR9966664	PRJEB54672	11	27	2019	Atlantic Lineage	15-59	Male	invasive	Unknown		Persistent	S	S	S	S	S	1	1	0	0	0	0	0	0	0	0	0	0	0	0	0	0	0	0	0	0	0	0	0	0	0	0	0	0	1	1	1	0
EJP_H_RIVM2019-167	ERR9966670	PRJEB54672	11	27	2019	Atlantic Lineage	>=60	Female	non-invasive	Unknown		Persistent	S	S	S	S	S	1	1	0	0	0	0	0	0	0	0	0	0	0	0	0	0	0	0	0	0	0	0	0	0	0	0	0	0	1	1	1	0
EJP_H_RIVM2019-168	ERR9966671	PRJEB54672	11	63	2019	Atlantic Lineage	>=60	Male	invasive	Unknown		Persistent	S	S	S	S	S	1	1	0	0	0	0	0	0	0	0	0	0	0	0	0	0	0	0	0	0	0	0	0	0	0	0	0	0	1	1	1	0
EJP_H_RIVM2019-170	ERR9966672	PRJEB54672	11	27	2019	Atlantic Lineage	15-59	Female	non-invasive	Unknown		Persistent	R	R	R	R	R	1	1	0	0	0	0	0	0	0	0	0	0	0	0	0	0	0	0	0	0	0	0	0	0	0	0	0	0	1	1	1	0
EJP_H_RIVM2019-174	ERR9971192	PRJEB54672	11	38	2019	Atlantic Lineage	15-59	Female	non-invasive	Yes	Asia	Non-persistent	R	R	R	R	R	1	1	0	0	0	0	0	0	0	0	0	0	0	0	0	0	0	0	0	0	0	0	0	0	0	0	0	0	1	1	1	0
EJP_H_RIVM2019-175	ERR9971193	PRJEB54672	11	63	2019	Atlantic Lineage	15-59	Female	non-invasive	Unknown		Persistent	S	S	S	S	S	1	1	0	0	0	0	0	0	0	0	0	0	0	0	0	0	0	0	0	0	0	0	0	0	0	0	0	0	1	1	1	0
EJP_H_RIVM2019-178	ERR9971196	PRJEB54672	11	54	2019	Global Lineage	15-59	Female	non-invasive	Unknown		Non-persistent	R	S	S	S	S	1	1	0	0	0	0	0	1	0	0	0	1	0	0	0	0	0	0	0	0	0	0	0	0	0	0	0	0	1	1	1	0
EJP_H_RIVM2019-180	ERR9971198	PRJEB54672	11	71	2019	Global Lineage	15-59	Female	invasive	Unknown		Persistent	S	R	R	R	S	1	1	0	0	0	0	0	0	1	0	0	0	0	0	0	0	0	0	0	0	0	0	0	0	0	0	0	0	1	1	1	0
EJP_H_RIVM2019-182	ERR9971200	PRJEB54672	11	63	2019	Atlantic Lineage	>=60	Female	non-invasive	Unknown		Persistent	S	S	S	S	S	1	1	0	0	0	0	0	0	0	0	0	0	0	0	0	0	0	0	0	0	0	0	0	0	0	0	0	0	1	1	1	0
EJP_H_RIVM2019-187	ERR9971205	PRJEB54672	11	63	2019	Atlantic Lineage	>=60	Female	non-invasive	Unknown		Persistent	S	S	S	S	S	1	1	0	0	0	0	0	0	0	0	0	0	0	0	0	0	0	0	0	0	0	0	0	0	0	0	0	0	1	1	1	0
EJP_H_RIVM2019-188	ERR9971206	PRJEB54672	11	27	2019	Atlantic Lineage	15-59	Male	non-invasive	Unknown		Persistent						1	1	0	0	0	0	0	0	0	0	0	0	0	0	0	0	0	0	0	0	0	0	0	0	0	0	0	0	1	1	1	0
EJP_H_RIVM2019-190	ERR9971208	PRJEB54672	11	87	2019	Global Lineage	15-59	Male	invasive	Unknown		Persistent	S	R	R	R	S	1	1	0	0	0	0	0	0	1	0	0	0	0	0	0	0	0	0	0	0	0	0	0	0	0	0	0	0	1	1	1	0
EJP_H_RIVM2019-194	ERR9971212	PRJEB54672	11	16	2019	Global Lineage	>=60	Female	non-invasive	Unknown		Non-persistent						1	1	0	0	0	0	0	0	0	0	0	0	0	0	0	0	0	0	0	0	0	0	0	0	0	0	0	0	1	1	1	0
EJP_H_RIVM2019-195	ERR9971213	PRJEB54672	11	77	2019	Global Lineage	0-4	Female	non-invasive	Unknown		Non-persistent	S	R	R	R	S	1	1	0	0	0	0	0	0	1	0	0	0	0	0	0	0	0	0	0	0	0	0	0	0	0	0	0	0	1	1	1	0
EJP_H_RIVM2019-196	ERR9971214	PRJEB54672	11	89	2019	Global Lineage	15-59	Male	non-invasive	Unknown		Non-persistent	S	R	R	R	S	1	1	0	0	0	0	0	0	0	0	0	0	0	0	0	0	0	0	0	0	0	1	0	0	0	0	0	0	1	1	1	0
EJP_H_RIVM2019-199	ERR9971220	PRJEB54672	1925	91	2019	Unknown	0-4	Male	non-invasive	Unknown		Non-persistent	S	S	S	S	S	1	1	0	0	0	0	0	0	0	0	0	0	0	0	0	0	0	0	0	0	0	0	0	0	0	0	0	0	1	1	1	0
EJP_H_RIVM2019-230	ERR9971225	PRJEB54672	11	72	2019	Global Lineage	15-59	Female	non-invasive	Unknown		Non-persistent	R	R	R	R	S	1	1	0	1	0	0	0	1	0	1	0	0	0	1	0	0	0	0	0	0	0	0	1	0	0	0	0	0	1	1	1	0
EJP_H_RIVM2019-232	ERR9971227	PRJEB54672	11	27	2019	Atlantic Lineage	5-14	Female	non-invasive	Unknown		Persistent						1	1	0	0	0	0	0	0	0	0	0	0	0	0	0	0	0	0	0	0	0	0	0	0	0	0	0	0	1	1	1	0
EJP_H_RIVM2019-235	ERR9971230	PRJEB54672	11	110	2019	Global Lineage	15-59	Male	non-invasive	Unknown		Non-persistent	S	R	R	R	S	1	1	0	0	0	0	0	0	0	1	0	0	0	0	0	0	0	0	0	0	0	0	0	0	0	0	0	0	1	1	1	0
EJP_H_RIVM2019-236	ERR9971231	PRJEB54672	11	27	2019	Atlantic Lineage	15-59	Female	non-invasive	Unknown		Persistent	S	S	S	S	S	1	1	0	0	0	0	0	0	0	0	0	0	0	0	0	0	0	0	0	0	0	0	0	0	0	0	0	0	1	1	1	0
EJP_H_RIVM2019-241	ERR9971239	PRJEB54672	11	63	2019	Atlantic Lineage	>=60	Female	non-invasive	Unknown		Persistent	S	S	S	S	S	1	1	0	0	0	0	0	0	0	0	0	0	0	0	0	0	0	0	0	0	0	0	0	0	0	0	0	0	1	1	1	0
EJP_H_RIVM2019-245	ERR9971242	PRJEB54672	11	115	2019	Atlantic Lineage	5-14	Female	non-invasive	Unknown		Non-persistent	S	S	S	S	S	1	1	0	0	0	0	0	0	0	0	0	0	0	0	0	0	0	0	0	0	0	0	0	0	0	0	0	0	1	1	1	0
EJP_H_RIVM2019-249	ERR9971246	PRJEB54672	11	117	2019	Atlantic Lineage	5-14	Female	non-invasive	Unknown		Non-persistent	S	S	S	S	S	1	1	0	0	0	0	0	0	0	0	0	0	0	0	0	0	0	0	0	0	0	0	0	0	0	0	0	0	1	1	1	0
EJP_H_RIVM2019-255	ERR9971250	PRJEB54672	11	111	2019	Atlantic Lineage	>=60	Female	non-invasive	Unknown		Non-persistent	S	S	S	S	S	1	1	0	0	0	0	0	0	0	0	0	0	0	0	0	0	0	0	0	0	0	0	0	0	0	0	0	0	1	1	1	0
EJP_H_RIVM2019-258	ERR9971253	PRJEB54672	11	121	2019	Global Lineage	15-59	Male	non-invasive	Unknown		Non-persistent	R	S	S	S	S	1	1	0	0	0	0	0	1	0	0	0	1	0	0	0	0	0	0	0	0	0	0	0	0	0	0	0	0	1	1	1	0
EJP_H_RIVM2019-259	ERR9971254	PRJEB54672	11	122	2019	Global Lineage	15-59	Female	non-invasive	Unknown		Non-persistent						1	1	0	0	0	0	0	0	0	1	0	0	0	0	0	0	0	0	0	0	0	0	0	0	0	0	0	0	1	1	1	0
EJP_H_RIVM2019-260	ERR9971255	PRJEB54672	11	123	2019	Global Lineage	15-59	Female	non-invasive	Yes	America	Non-persistent	S	R	R	R	S	1	1	0	0	0	0	0	0	0	1	0	0	0	0	0	0	0	0	0	0	0	0	0	0	0	0	0	0	1	1	1	0
EJP_H_RIVM2019-265	ERR9971260	PRJEB54672	11	126	2019	Global Lineage	15-59	Male	non-invasive	Yes	Asia	Non-persistent	S	S	S	S	S	1	1	0	0	0	0	0	0	0	0	0	0	0	0	0	0	0	0	0	0	0	0	0	0	0	0	0	0	1	1	1	0
EJP_H_RIVM2019-269	ERR9971264	PRJEB54672	11	63	2019	Unknown	15-59	Male	non-invasive	Yes	Asia	Persistent						1	1	0	0	0	0	0	0	0	0	0	0	0	0	0	0	0	0	0	0	0	0	0	0	0	0	0	0	1	1	1	0
EJP_H_RIVM2019-281	ERR9971366	PRJEB54672	11	134	2019	Atlantic Lineage	5-14	Female	non-invasive	Yes	Europe	Non-persistent						1	1	0	0	0	0	0	0	0	0	0	0	0	0	0	0	0	0	0	0	0	0	0	0	0	0	0	0	1	1	1	0
EJP_H_RIVM2019-273	ERR9971374	PRJEB54672	11	51	2019	Global Lineage	15-59	Male	non-invasive	Unknown		Persistent	S	S	S	S	S	1	1	1	1	1	1	1	0	0	0	0	0	0	0	0	0	0	0	0	0	0	0	1	0	0	0	0	0	1	1	1	0
EJP_H_RIVM2019-275	ERR9971376	PRJEB54672	11	13	2019	Atlantic Lineage	15-59	Female	non-invasive	Unknown		Persistent	S	S	S	S	S	1	1	0	0	0	0	0	0	0	0	0	0	0	0	0	0	0	0	0	0	0	0	0	0	0	0	0	0	1	1	1	0
EJP_H_RIVM2019-277	ERR9971895	PRJEB54672	11	125	2019	Atlantic Lineage	>=60	Female	non-invasive	Unknown		Persistent						1	1	0	0	0	0	0	0	0	0	0	0	0	0	0	0	0	0	0	0	0	0	0	0	0	0	0	0	1	1	1	0
EJP_H_RIVM2019-280	ERR9971898	PRJEB54672	11	133	2019	Global Lineage	15-59	Female	non-invasive	Yes	Asia	Non-persistent	S	S	S	S	S	1	1	0	0	0	0	0	0	0	0	0	0	0	0	0	0	0	0	0	0	0	0	0	0	0	0	0	0	1	1	1	0
EJP_H_RIVM2019-282	ERR9971899	PRJEB54672	11	13	2019	Atlantic Lineage	5-14	Female	non-invasive	Unknown		Persistent	S	S	S	S	S	1	1	0	0	0	0	0	0	0	0	0	0	0	0	0	0	0	0	0	0	0	0	0	0	0	0	0	0	1	1	1	0
EJP_H_RIVM2019-284	ERR9971901	PRJEB54672	11	27	2019	Atlantic Lineage	0-4	Female	non-invasive	Unknown		Persistent	S	S	S	S	S	1	1	0	0	0	0	0	0	0	0	0	0	0	0	0	0	0	0	0	0	0	0	0	0	0	0	0	0	1	1	1	0
EJP_H_RIVM2019-287	ERR9971904	PRJEB54672	11	136	2019	Global Lineage	15-59	Male	non-invasive	Unknown		Persistent	S	R	R	R	S	1	1	1	0	0	0	0	0	0	0	0	0	0	0	0	0	0	0	0	0	0	0	0	0	0	0	0	0	1	1	1	0
EJP_H_RIVM2019-290	ERR9971907	PRJEB54672	11	115	2019	Atlantic Lineage	15-59	Male	non-invasive	Yes	Europe	Non-persistent	S	S	S	S	S	1	1	0	0	0	0	0	0	0	0	0	0	0	0	0	0	0	0	0	0	0	0	0	0	0	0	0	0	1	1	1	0
EJP_H_RIVM2019-296	ERR9971913	PRJEB54672	11	98	2019	Atlantic Lineage	5-14	Female	non-invasive	Unknown		Non-persistent	S	S	S	S	S	1	1	0	0	0	0	0	0	0	0	0	0	0	0	0	0	0	0	0	0	0	0	0	0	0	0	0	0	1	1	1	0
EJP_H_RIVM2019-297	ERR9971914	PRJEB54672	11	138	2019	Atlantic Lineage	>=60	Male	invasive	Unknown		Non-persistent	R	S	S	S	S	1	1	0	1	0	0	0	0	0	0	0	0	0	0	0	0	0	0	0	0	0	0	0	0	0	0	0	0	1	1	1	0
EJP_H_RIVM2019-32	ERR9972489	PRJEB54672	11	3	2019	Atlantic Lineage	15-59	Female	non-invasive	Unknown		Non-persistent	S	S	S	S	S	1	1	0	0	0	0	0	0	0	0	0	0	0	0	0	0	0	0	0	0	0	0	0	0	0	0	0	0	1	1	1	0
EJP_H_RIVM2019-33	ERR9972490	PRJEB54672	11	4	2019	Atlantic Lineage	5-14	Female	non-invasive	Unknown		Non-persistent	S	S	S	S	S	1	1	0	0	0	0	0	0	0	0	0	0	0	0	0	0	0	0	0	0	0	0	0	0	0	0	0	0	1	1	1	0
EJP_H_RIVM2019-307	ERR9972505	PRJEB54672	11	141	2019	Atlantic Lineage	15-59	Female	non-invasive	Yes	Europe	Persistent	S	S	S	S	S	1	1	0	0	0	0	0	0	0	0	0	0	0	0	0	0	0	0	0	0	0	0	0	0	0	0	0	0	1	1	1	0
EJP_H_RIVM2019-308	ERR9972506	PRJEB54672	11	125	2019	Atlantic Lineage	15-59	Female	non-invasive	Unknown		Persistent	S	S	S	S	S	1	1	0	0	0	0	0	0	0	0	0	0	0	0	0	0	0	0	0	0	0	0	0	0	0	0	0	0	1	1	1	0
EJP_H_RIVM2019-310	ERR9972508	PRJEB54672	11	145	2019	Global Lineage	15-59	Female	non-invasive	Unknown		Non-persistent	S	S	S	S	S	1	1	0	0	0	0	0	0	0	0	0	0	0	0	0	0	0	0	0	0	0	0	0	0	0	0	0	0	1	1	1	0
EJP_H_RIVM2019-314	ERR9972511	PRJEB54672	11	138	2019	Atlantic Lineage	15-59	Female	non-invasive	Yes	Europe	Non-persistent						1	1	0	1	0	0	0	0	0	0	0	0	0	0	0	0	0	0	0	0	0	0	0	0	0	0	0	0	1	1	1	0
EJP_H_RIVM2019-315	ERR9972512	PRJEB54672	11	138	2019	Atlantic Lineage	15-59	Male	non-invasive	Unknown		Non-persistent						1	1	0	1	0	0	0	0	0	0	0	0	0	0	0	0	0	0	0	0	0	0	0	0	0	0	0	0	1	1	1	0
EJP_H_RIVM2019-317	ERR9972514	PRJEB54672	11	117	2019	Atlantic Lineage	15-59	Male	non-invasive	Unknown		Non-persistent	S	S	S	S	S	1	1	0	0	0	0	0	0	0	0	0	0	0	0	0	0	0	0	0	0	0	0	0	0	0	0	0	0	1	1	1	0
EJP_H_RIVM2019-322	ERR9972519	PRJEB54672	11	152	2019	Atlantic Lineage	15-59	Male	non-invasive	Yes	Middle East	Non-persistent	S	S	S	S	S	1	1	0	0	0	0	0	0	0	0	0	0	0	0	0	0	0	0	0	0	0	0	0	0	0	0	0	0	1	1	1	0
EJP_H_RIVM2019-324	ERR9972521	PRJEB54672	11	63	2019	Atlantic Lineage	15-59	Female	non-invasive	Unknown		Persistent	S	S	S	S	S	1	1	0	0	0	0	0	0	0	0	0	0	0	0	0	0	0	0	0	0	0	0	0	0	0	0	0	0	1	1	1	0
EJP_H_RIVM2019-325	ERR9972522	PRJEB54672	11	41	2019	Global Lineage	15-59	Male	non-invasive	Unknown		Non-persistent						1	1	1	0	0	0	0	0	0	0	0	0	0	0	0	0	0	0	0	0	0	0	0	0	0	0	0	0	1	1	1	0
EJP_H_RIVM2019-327	ERR9972524	PRJEB54672	11	41	2019	Global Lineage	15-59	Male	non-invasive	Unknown		Non-persistent	S	R	R	R	S	1	1	1	0	0	0	0	0	0	0	0	0	0	0	0	0	0	0	0	0	0	0	0	0	0	0	0	0	1	1	1	0
EJP_H_RIVM2019-333	ERR9972793	PRJEB54672	11	131	2019	Global Lineage	5-14	Female	non-invasive	Yes	Africa	Non-persistent	R	R	R	R	S	1	1	0	1	0	0	0	1	0	1	0	0	0	1	0	0	0	0	0	0	0	0	1	0	0	0	0	0	1	1	1	0
EJP_H_RIVM2019-346	ERR9972806	PRJEB54672	11	71	2019	Global Lineage	>=60	Female	invasive	Unknown		Persistent	S	R	R	R	S	1	1	0	0	0	0	0	0	1	0	0	0	0	0	0	0	0	0	0	0	0	0	0	0	0	0	0	0	1	1	1	0
EJP_H_RIVM2019-351	ERR9972811	PRJEB54672	11	163	2019	Other	>=60	Male	non-invasive	Unknown		Non-persistent	R	S	S	S	S	1	1	0	1	1	1	0	1	0	0	0	0	0	0	0	0	0	0	0	0	0	0	1	0	0	0	0	0	1	1	1	0
EJP_H_RIVM2019-358	ERR9972837	PRJEB54672	11	75	2019	Atlantic Lineage	15-59	Female	non-invasive	Yes	Middle East	Non-persistent						1	1	0	0	0	0	0	0	0	0	0	0	0	0	0	0	0	0	0	0	0	0	0	0	0	0	0	0	1	1	1	0
EJP_H_RIVM2019-359	ERR9972838	PRJEB54672	11	166	2019	Global Lineage	15-59	Male	non-invasive	Yes	Middle East	Non-persistent	S	S	S	S	S	1	1	0	0	0	0	0	0	0	0	0	0	0	0	0	0	0	0	0	0	0	0	0	0	0	0	0	0	1	1	1	0
EJP_H_RIVM2019-360	ERR9972839	PRJEB54672	11	167	2019	Atlantic Lineage	>=60	Female	non-invasive	Yes	Asia	Non-persistent	S	S	S	S	S	1	1	0	0	0	0	0	0	0	0	0	0	0	0	0	0	0	0	0	0	0	0	0	0	0	0	0	0	1	1	1	0
EJP_H_RIVM2019-39	ERR9974891	PRJEB54672	11	10	2019	Atlantic Lineage	5-14	Female	non-invasive	Unknown		Non-persistent	S	S	S	S	S	1	1	0	0	0	0	0	0	0	0	0	0	0	0	0	0	0	0	0	0	0	0	0	0	0	0	0	0	1	1	1	0
EJP_H_RIVM2019-366	ERR9974897	PRJEB54672	11	54	2019	Global Lineage	0-4	Male	non-invasive	Yes	Africa	Non-persistent	R	S	S	S	S	1	1	0	0	0	0	0	1	0	0	0	1	0	0	0	0	0	0	0	0	0	0	0	0	0	0	0	0	1	1	1	0
EJP_H_RIVM2019-372	ERR9974903	PRJEB54672	11	171	2019	Atlantic Lineage	5-14	Female	non-invasive	Unknown		Non-persistent	S	S	S	S	S	1	1	0	0	0	0	0	0	0	0	0	0	0	0	0	0	0	0	0	0	0	0	0	0	0	0	0	0	1	1	1	0
EJP_H_RIVM2019-382	ERR9975008	PRJEB54672	11	63	2019	Atlantic Lineage	>=60	Male	non-invasive	Unknown		Persistent	S	S	S	S	S	1	1	0	0	0	0	0	0	0	0	0	0	0	0	0	0	0	0	0	0	0	0	0	0	0	0	0	0	1	1	1	0
EJP_H_RIVM2019-389	ERR9975015	PRJEB54672	11	173	2019	Global Lineage	15-59	Female	non-invasive	Yes	Oceania and Asia	Non-persistent	S	S	S	S	S	1	1	0	0	0	0	0	0	0	0	0	0	0	0	0	0	0	0	0	0	0	0	0	0	0	0	0	0	1	1	1	0
EJP_H_RIVM2019-40	ERR9976135	PRJEB54672	11	11	2019	Atlantic Lineage	15-59	Male	invasive	Unknown		Non-persistent	S	S	S	S	S	1	1	0	0	0	0	0	0	0	0	0	0	0	0	0	0	0	0	0	0	0	0	0	0	0	0	0	0	1	1	1	0
EJP_H_RIVM2019-41	ERR9976136	PRJEB54672	11	13	2019	Atlantic Lineage	5-14	Male	non-invasive	Unknown		Persistent	S	S	S	S	S	1	1	0	0	0	0	0	0	0	0	0	0	0	0	0	0	0	0	0	0	0	0	0	0	0	0	0	0	1	1	1	0
EJP_H_RIVM2019-391	ERR9976137	PRJEB54672	11	174	2019	Global Lineage	15-59	Female	non-invasive	Unknown		Non-persistent	S	R	R	R	S	1	1	0	0	0	0	0	0	0	1	0	0	0	0	0	0	0	0	0	0	0	0	0	0	0	0	0	0	1	1	1	0
EJP_H_RIVM2019-396	ERR9976142	PRJEB54672	11	111	2019	Atlantic Lineage	15-59	Male	non-invasive	Unknown		Non-persistent	S	S	S	S	S	1	1	0	0	0	0	0	0	0	0	0	0	0	0	0	0	0	0	0	0	0	0	0	0	0	0	0	0	1	1	1	0
EJP_H_RIVM2019-404	ERR9976150	PRJEB54672	11	179	2019	Global Lineage	>=60	Female	non-invasive	Yes	Africa	Non-persistent	R	S	S	S	S	1	1	0	0	0	0	0	1	0	0	0	1	0	0	0	0	0	1	0	0	0	0	1	0	0	0	0	0	1	1	1	0
EJP_H_RIVM2019-406	ERR9976152	PRJEB54672	11	95	2019	Atlantic Lineage	5-14	Female	non-invasive	Yes	Middle East	Persistent	S	S	S	S	S	1	1	0	0	0	0	0	0	0	0	0	0	0	0	0	0	0	0	0	0	0	0	0	0	0	0	0	0	1	1	1	0
EJP_H_RIVM2019-408	ERR9976154	PRJEB54672	11	181	2019	Atlantic Lineage	15-59	Male	non-invasive	Yes	Middle East	Non-persistent						1	1	0	0	0	0	0	0	0	0	0	0	0	0	0	0	0	0	0	0	0	0	0	0	0	0	0	0	1	1	1	0
EJP_H_RIVM2019-409	ERR9976155	PRJEB54672	11	182	2019	Other	>=60	Female	non-invasive	Unknown		Non-persistent	S	S	S	S	S	1	1	0	0	0	0	0	0	0	0	0	0	0	0	0	0	0	0	0	0	0	0	0	0	0	0	0	0	1	1	1	0
EJP_H_RIVM2019-410	ERR9976156	PRJEB54672	11	42	2019	Atlantic Lineage	15-59	Male	non-invasive	Unknown		Non-persistent	S	S	S	S	S	1	1	0	0	0	0	0	0	0	0	0	0	0	0	0	0	0	0	0	0	0	0	0	0	0	0	0	0	1	1	1	0
EJP_H_RIVM2019-411	ERR9976157	PRJEB54672	11	169	2019	Global Lineage	15-59	Male	non-invasive	Unknown		Non-persistent						1	1	0	0	0	0	0	0	0	0	0	0	0	0	0	0	0	0	0	0	0	0	0	0	0	0	0	0	1	1	1	0
EJP_H_RIVM2019-412	ERR9976158	PRJEB54672	11	54	2019	Global Lineage	5-14	Female	non-invasive	Yes	Africa	Non-persistent	R	S	S	S	S	1	1	0	0	0	0	0	1	0	0	0	1	0	0	0	0	0	0	0	0	0	0	0	0	0	0	0	0	1	1	1	0
EJP_H_RIVM2019-417	ERR9976173	PRJEB54672	11	63	2019	Atlantic Lineage	>=60	Male	non-invasive	Unknown		Persistent						1	1	0	0	0	0	0	0	0	0	0	0	0	0	0	0	0	0	0	0	0	0	0	0	0	0	0	0	1	1	1	0
EJP_H_RIVM2019-420	ERR9976176	PRJEB54672	11	186	2019	Global Lineage	0-4	Male	non-invasive	Unknown		Non-persistent	S	R	R	R	S	1	1	1	0	0	0	0	0	0	0	0	0	0	0	0	0	0	0	0	0	0	0	0	0	0	0	0	0	1	1	1	0
EJP_H_RIVM2019-43	ERR9976178	PRJEB54672	11	14	2019	Atlantic Lineage	5-14	Female	non-invasive	Unknown		Persistent	S	S	S	S	S	1	1	0	0	0	0	0	0	0	0	0	0	0	0	0	0	0	0	0	0	0	0	0	0	0	0	0	0	1	1	1	0
EJP_H_RIVM2019-44	ERR9976179	PRJEB54672	11	15	2019	Other	>=60	Female	non-invasive	Unknown		Non-persistent	S	S	S	S	S	1	1	0	0	0	0	0	0	0	0	0	0	0	0	0	0	0	0	0	0	0	0	0	0	0	0	0	0	1	1	1	0
EJP_H_RIVM2019-46	ERR9976180	PRJEB54672	11	17	2019	Global Lineage	>=60	Male	non-invasive	Unknown		Non-persistent	R	S	S	S	S	1	1	0	1	0	0	0	1	0	0	0	1	0	0	0	0	0	0	0	0	0	0	0	0	0	0	0	0	1	1	1	0
EJP_H_RIVM2019-48	ERR9976181	PRJEB54672	11	4	2019	Atlantic Lineage	15-59	Female	non-invasive	Unknown		Non-persistent	S	S	S	S	S	1	1	0	0	0	0	0	0	0	0	0	0	0	0	0	0	0	0	0	0	0	0	0	0	0	0	0	0	1	1	1	0
EJP_H_RIVM2019-431	ERR9976194	PRJEB54672	11	189	2019	Global Lineage	15-59	Female	non-invasive	Yes	Asia	Non-persistent	R	R	R	R	S	1	1	1	0	0	0	0	0	0	0	0	0	0	1	0	0	0	0	0	0	0	0	0	0	0	0	0	0	1	1	1	0
EJP_H_RIVM2019-439	ERR9976296	PRJEB54672	11	63	2019	Unknown	>=60	Male	invasive	Unknown		Persistent	S	S	S	S	S	1	1	0	0	0	0	0	0	0	0	0	0	0	0	0	0	0	0	0	0	0	0	0	0	0	0	0	0	1	1	1	0
EJP_H_RIVM2019-443	ERR9976300	PRJEB54672	11	189	2019	Unknown	>=60	Female	non-invasive	Unknown		Non-persistent	R	R	R	R	S	1	1	1	0	0	0	0	0	0	0	0	0	0	1	0	0	0	0	0	0	0	0	0	0	0	0	0	0	1	1	1	0
EJP_H_RIVM2019-54	ERR9976306	PRJEB54672	11	4	2019	Atlantic Lineage	>=60	Male	non-invasive	Unknown		Non-persistent	S	S	S	S	S	1	1	0	0	0	0	0	0	0	0	0	0	0	0	0	0	0	0	0	0	0	0	0	0	0	0	0	0	1	1	1	0
EJP_H_RIVM2019-62	ERR9976314	PRJEB54672	11	4	2019	Atlantic Lineage	15-59	Male	non-invasive	Unknown		Non-persistent	S	S	S	S	S	1	1	0	0	0	0	0	0	0	0	0	0	0	0	0	0	0	0	0	0	0	0	0	0	0	0	0	0	1	1	1	0
EJP_H_RIVM2019-64	ERR9976316	PRJEB54672	11	7	2019	Atlantic Lineage	>=60	Female	non-invasive	Unknown		Non-persistent	S	S	S	S	S	1	1	0	0	0	0	0	0	0	0	0	0	0	0	0	0	0	0	0	0	0	0	0	0	0	0	0	0	1	1	1	0
EJP_H_RIVM2019-66	ERR9976318	PRJEB54672	11	27	2019	Unknown	5-14	Female	non-invasive	Unknown		Persistent	S	S	S	S	S	1	1	0	0	0	0	0	0	0	0	0	0	0	0	0	0	0	0	0	0	0	0	0	0	0	0	0	0	1	1	1	0
EJP_H_RIVM2019-74	ERR9976358	PRJEB54672	11	32	2019	Global Lineage	0-4	Male	non-invasive	Yes	Asia	Non-persistent	S	S	S	S	S	1	1	0	0	0	0	0	0	0	0	0	0	0	0	0	0	0	0	0	0	0	0	0	0	0	0	0	0	1	1	1	0
EJP_H_RIVM2019-78	ERR9976361	PRJEB54672	11	35	2019	Atlantic Lineage	15-59	Female	non-invasive	Unknown		Persistent						1	1	0	0	0	0	0	0	0	0	0	0	0	0	0	0	0	0	0	0	0	0	0	0	0	0	0	0	1	1	1	0
EJP_H_RIVM2019-82	ERR9976365	PRJEB54672	11	38	2019	Atlantic Lineage	>=60	Female	unknown	Unknown		Non-persistent	S	S	S	S	S	1	1	0	0	0	0	0	0	0	0	0	0	0	0	0	0	0	0	0	0	0	0	0	0	0	0	0	0	1	1	1	0
EJP_H_RIVM2019-84	ERR9976367	PRJEB54672	11	26	2019	Atlantic Lineage	>=60	Male	non-invasive	Unknown		Persistent						1	1	0	0	0	0	0	0	0	0	1	0	0	0	0	0	0	0	0	0	0	0	0	0	0	0	0	0	1	1	1	0
EJP_H_RIVM2019-87	ERR9976370	PRJEB54672	11	41	2019	Global Lineage	15-59	Male	non-invasive	Unknown		Non-persistent						1	1	1	0	0	0	0	0	0	0	0	0	0	0	0	0	0	0	0	0	0	0	0	0	0	0	0	0	1	1	1	0
EJP_H_RIVM2020-29	ERR9976426	PRJEB54672	11	204	2020	Atlantic Lineage	15-59	Female	non-invasive	Unknown		Non-persistent	S	S	S	S	S	1	1	0	0	0	0	0	0	0	0	0	0	0	0	0	0	0	0	0	0	0	0	0	0	0	0	0	0	1	1	1	0
EJP_H_RIVM2020-37	ERR9976434	PRJEB54672	11	208	2020	Atlantic Lineage	0-4	Male	non-invasive	Unknown		Non-persistent	S	S	S	S	S	1	1	0	0	0	0	0	0	0	0	0	0	0	0	0	0	0	0	0	0	0	0	0	0	0	0	0	0	1	1	1	0
EJP_H_RIVM2020-38	ERR9976435	PRJEB54672	11	4	2020	Atlantic Lineage	>=60	Male	invasive	Unknown		Non-persistent						1	1	0	0	0	0	0	0	0	0	0	0	0	0	0	0	0	0	0	0	0	0	0	0	0	0	0	0	1	1	1	0
EJP_H_RIVM2020-43	ERR9976440	PRJEB54672	11	212	2020	Atlantic Lineage	15-59	Male	non-invasive	Unknown		Non-persistent	S	S	S	S	S	1	1	0	0	0	0	0	0	0	0	0	0	0	0	0	0	0	0	0	0	0	0	0	0	0	0	0	0	1	1	1	0
EJP_H_RIVM2020-44	ERR9976441	PRJEB54672	11	213	2020	Global Lineage	15-59	Female	non-invasive	Unknown		Non-persistent	S	S	S	S	S	1	1	0	0	0	0	0	0	0	0	0	0	0	0	0	0	0	0	0	0	0	0	0	0	0	0	0	0	1	1	1	0
EJP_H_RIVM2019-339	ERR9972799	PRJEB54672	11	157	2019	Atlantic Lineage	>=60	Female	non-invasive	Unknown		Non-persistent						1	1	0	0	0	0	0	0	0	0	0	0	0	0	0	0	0	0	0	0	0	0	0	0	0	0	0	0	1	1	1	0
EJP_H_RIVM2019-347	ERR9972807	PRJEB54672	183	160	2019	Other	0-4	Female	non-invasive	Unknown		Non-persistent						1	1	0	0	0	0	0	0	0	0	0	0	0	0	0	0	0	0	0	0	0	0	0	0	0	0	0	0	1	1	1	0
EJP_H_RIVM2019-349	ERR9972809	PRJEB54672	11	162	2019	Atlantic Lineage	15-59	Female	non-invasive	Unknown		Non-persistent	S	S	S	S	S	1	1	0	0	0	0	0	0	0	0	0	0	0	0	0	0	0	0	0	0	0	0	0	0	0	0	0	0	1	1	1	0
EJP_H_RIVM2019-352	ERR9972812	PRJEB54672	11	63	2019	Atlantic Lineage	15-59	Male	non-invasive	Unknown		Persistent	S	S	S	S	S	1	1	0	0	0	0	0	0	0	0	0	0	0	0	0	0	0	0	0	0	0	0	0	0	0	0	0	0	1	1	1	0
EJP_H_RIVM2019-355	ERR9972834	PRJEB54672	183	159	2019	Other	0-4	Male	non-invasive	Unknown		Non-persistent	S	S	S	S	S	1	1	0	0	0	0	0	0	0	0	0	0	0	0	0	0	0	0	0	0	0	0	0	0	0	0	0	0	1	1	1	0
EJP_H_RIVM2019-365	ERR9974896	PRJEB54672	11	98	2019	Atlantic Lineage	15-59	Female	non-invasive	Unknown		Non-persistent	S	S	S	S	S	1	1	0	0	0	0	0	0	0	0	0	0	0	0	0	0	0	0	0	0	0	0	0	0	0	0	0	0	1	1	1	0
EJP_H_RIVM2019-377	ERR9975003	PRJEB54672	11	117	2019	Atlantic Lineage	15-59	Female	non-invasive	Yes	Middle East	Non-persistent	S	S	S	S	S	1	1	0	0	0	0	0	0	0	0	0	0	0	0	0	0	0	0	0	0	0	0	0	0	0	0	0	0	1	1	1	0
EJP_H_RIVM2019-379	ERR9975005	PRJEB54672	11	111	2019	Atlantic Lineage	>=60	Male	non-invasive	Unknown		Non-persistent	S	S	S	S	S	1	1	0	0	0	0	0	0	0	0	0	0	0	0	0	0	0	0	0	0	0	0	0	0	0	0	0	0	1	1	1	0
EJP_H_RIVM2019-381	ERR9975007	PRJEB54672	11	97	2019	Atlantic Lineage	0-4	Female	non-invasive	Unknown		Non-persistent	S	S	S	S	S	1	1	0	0	0	0	0	0	0	0	0	0	0	0	0	0	0	0	0	0	0	0	0	0	0	0	0	0	1	1	1	0
EJP_H_RIVM2019-444	ERR9976301	PRJEB54672	11	195	2019	Unknown	15-59	Female	non-invasive	Unknown		Non-persistent						1	1	0	0	0	0	0	1	0	0	0	0	0	0	0	0	0	0	0	0	0	0	0	0	0	0	0	0	1	1	1	0
EJP_H_RIVM2019-445	ERR9976302	PRJEB54672	11	196	2019	Unknown	>=60	Female	unknown	Unknown		Non-persistent	S	S	S	S	S	1	1	0	0	0	0	0	0	0	0	0	0	0	0	0	0	0	0	0	0	0	0	0	0	0	0	0	0	1	1	1	0
EJP_H_RIVM2019-60	ERR9976312	PRJEB54672	11	24	2019	Global Lineage	15-59	Female	non-invasive	Unknown		Non-persistent	S	S	S	S	S	1	1	0	0	0	0	0	0	0	0	0	0	0	0	0	0	0	0	0	0	0	0	0	0	0	0	0	0	1	1	1	0
EJP_H_RIVM2019-68	ERR9976320	PRJEB54672	11	28	2019	Global Lineage	15-59	Female	non-invasive	Unknown		Persistent	S	S	S	S	S	1	1	0	0	0	0	0	0	0	0	0	0	0	0	0	0	0	0	0	0	0	0	0	0	0	0	0	0	1	1	1	0
EJP_H_RIVM2019-77	ERR9976360	PRJEB54672	11	34	2019	Global Lineage	15-59	Female	non-invasive	Yes	Africa	Non-persistent	R	S	S	S	S	1	1	0	0	0	0	0	0	0	0	0	0	0	0	0	0	0	0	0	0	0	0	0	0	0	0	0	0	1	1	1	0
EJP_H_RIVM2019-89	ERR9976372	PRJEB54672	11	42	2019	Atlantic Lineage	15-59	Female	non-invasive	Unknown		Non-persistent	S	S	S	S	S	1	1	0	0	0	0	0	0	0	0	0	0	0	0	0	0	0	0	0	0	0	0	0	0	0	0	0	0	1	1	1	0
EJP_H_RIVM2019-90	ERR9976373	PRJEB54672	11	43	2019	Atlantic Lineage	15-59	Female	non-invasive	Unknown		Non-persistent	S	S	S	S	S	1	1	0	0	0	0	0	0	0	0	0	0	0	0	0	0	0	0	0	0	0	0	0	0	0	0	0	0	1	1	1	0
EJP_H_RIVM2019-94	ERR9976411	PRJEB54672	11	46	2019	Global Lineage	0-4	Male	non-invasive	Unknown		Non-persistent	S	S	S	S	S	1	1	1	1	1	1	1	0	0	0	0	0	0	0	0	0	0	0	0	0	0	0	1	0	0	0	0	0	1	1	1	0
EJP_H_RIVM2019-95	ERR9976412	PRJEB54672	11	47	2019	Global Lineage	15-59	Female	non-invasive	Unknown		Non-persistent	S	S	S	S	S	1	1	0	0	0	0	0	0	0	0	0	0	0	0	0	0	0	0	0	0	0	0	0	0	0	0	0	0	1	1	1	0
EJP_H_RIVM2020-21	ERR9976418	PRJEB54672	11	198	2019	Unknown	>=60	Male	non-invasive	Unknown		Non-persistent	S	S	S	S	S	1	1	0	0	0	0	0	0	0	0	0	0	0	0	0	0	0	0	0	0	0	0	0	0	0	0	0	0	1	1	1	0
EJP_H_RIVM2020-28	ERR9976425	PRJEB54672	11	203	2019	Atlantic Lineage	15-59	Male	non-invasive	Unknown		Non-persistent	S	S	S	S	S	1	1	0	0	0	0	0	0	0	0	0	0	0	0	0	0	0	0	0	0	0	0	0	0	0	0	0	0	1	1	1	0
2022-0035	ERR9964369	PRJEB54672	11	216	2020	Atlantic Lineage	15-59	Female	non-invasive	Unknown		Non-persistent	S	S	S	S	S	1	1	0	0	0	0	0	0	0	0	0	0	0	0	0	0	0	0	0	0	0	0	0	0	0	0	0	0	1	1	1	0
2022-0036	ERR9964370	PRJEB54672	11	217	2020	Atlantic Lineage	15-59	Male	non-invasive	Unknown		Persistent	S	S	S	S	S	1	1	0	0	0	0	0	0	0	0	0	0	0	0	0	0	0	0	0	0	0	0	0	0	0	0	0	0	1	1	1	0
2022-0038	ERR9964377	PRJEB54672	11	219	2020	Global Lineage	15-59	Male	non-invasive	Yes	America	Non-persistent	S	S	S	S	S	1	1	0	0	0	0	0	0	0	0	0	0	0	0	0	0	0	0	0	0	0	0	0	0	0	0	0	0	1	1	1	0
2022-0039	ERR9964378	PRJEB54672	11	220	2020	Atlantic Lineage	>=60	Male	non-invasive	Unknown		Non-persistent	S	S	S	S	S	1	1	0	0	0	0	0	0	0	0	0	0	0	0	0	0	0	0	0	0	0	0	0	0	0	0	0	0	1	1	1	0
EJP_H_RIVM2019-101	ERR9966001	PRJEB54672	11	52	2019	Global Lineage	>=60	Male	non-invasive	Yes	Asia	Non-persistent	S	S	S	S	S	1	1	1	0	0	0	0	0	0	0	0	0	0	0	0	0	0	0	0	0	0	0	0	0	0	0	0	0	1	1	1	0
EJP_H_RIVM2019-106	ERR9966010	PRJEB54672	11	55	2019	Atlantic Lineage	15-59	Male	invasive	Unknown		Non-persistent	R	S	S	S	R	1	1	0	0	0	0	0	0	0	0	0	0	0	0	0	0	0	0	0	0	0	0	0	0	0	0	0	0	1	1	1	0
EJP_H_RIVM2019-110	ERR9966016	PRJEB54672	11	48	2019	Global Lineage	15-59	Female	non-invasive	Unknown		Persistent						1	1	1	1	1	1	1	0	0	0	0	0	0	0	0	0	0	0	0	0	0	0	1	0	0	0	0	0	1	1	1	0
EJP_H_RIVM2019-114	ERR9966583	PRJEB54672	11	58	2019	Global Lineage	5-14	Female	non-invasive	Unknown		Non-persistent	R	R	R	R	R	1	1	1	1	1	1	1	1	0	0	0	0	0	0	0	0	0	0	0	0	0	0	1	0	0	0	0	0	1	1	1	0
EJP_H_RIVM2019-119	ERR9966587	PRJEB54672	9732	61	2019	Atlantic Lineage	0-4	Male	non-invasive	Yes	Europe	Non-persistent	S	S	S	S	S	1	1	0	0	0	0	0	0	0	0	0	0	0	0	0	0	0	0	0	0	0	0	0	0	0	0	0	0	1	1	1	0
EJP_H_RIVM2019-125	ERR9966601	PRJEB54672	11	64	2019	Global Lineage	15-59	Female	non-invasive	Unknown		Non-persistent	S	R	R	R	S	1	1	1	0	0	0	0	0	0	0	0	0	0	0	0	0	0	0	0	0	0	0	0	0	0	0	0	0	1	1	1	0
EJP_H_RIVM2019-126	ERR9966602	PRJEB54672	11	63	2019	Atlantic Lineage	>=60	Female	non-invasive	Unknown		Persistent	S	S	S	S	S	1	1	0	0	0	0	0	0	0	0	0	0	0	0	0	0	0	0	0	0	0	0	0	0	0	0	0	0	1	1	1	0
EJP_H_RIVM2019-130	ERR9966606	PRJEB54672	11	16	2019	Global Lineage	15-59	Female	non-invasive	Unknown		Non-persistent	S	S	S	S	S	1	1	0	0	0	0	0	0	0	0	0	0	0	0	0	0	0	0	0	0	0	0	0	0	0	0	0	0	1	1	1	0
EJP_H_RIVM2019-132	ERR9966608	PRJEB54672	11	63	2019	Atlantic Lineage	15-59	Female	invasive	Unknown		Persistent	S	S	S	S	S	1	1	0	0	0	0	0	0	0	0	0	0	0	0	0	0	0	0	0	0	0	0	0	0	0	0	0	0	1	1	1	0
EJP_H_RIVM2019-134	ERR9966610	PRJEB54672	11	68	2019	Global Lineage	0-4	Male	non-invasive	Unknown		Non-persistent	S	R	R	R	R	1	1	0	0	1	1	1	1	0	1	0	0	0	0	0	1	0	0	1	0	1	0	1	0	0	0	0	0	1	1	1	0
EJP_H_RIVM2019-135	ERR9966611	PRJEB54672	11	69	2019	Other	>=60	Female	unknown	Unknown		Non-persistent	S	S	S	S	S	1	1	0	0	0	0	0	0	0	0	0	0	0	0	0	0	0	0	0	0	0	0	0	0	0	0	0	0	1	1	1	0
EJP_H_RIVM2019-136	ERR9966612	PRJEB54672	11	66	2019	Atlantic Lineage	15-59	Male	non-invasive	Yes	Africa	Non-persistent	S	S	S	S	S	1	1	0	0	0	0	0	0	0	0	0	0	0	0	0	0	0	0	0	0	0	0	0	0	0	0	0	0	1	1	1	0
EJP_H_RIVM2019-144	ERR9966648	PRJEB54672	11	27	2019	Atlantic Lineage	15-59	Male	unknown	Unknown		Persistent	S	S	S	S	S	1	1	0	0	0	0	0	0	0	0	0	0	0	0	0	0	0	0	0	0	0	0	0	0	0	0	0	0	1	1	1	0
EJP_H_RIVM2019-151	ERR9966655	PRJEB54672	11	31	2019	Atlantic Lineage	15-59	Male	non-invasive	Yes	America	Persistent	S	R	R	R	S	1	1	1	0	0	0	0	0	0	0	0	0	0	0	0	0	0	0	0	0	0	0	0	0	0	0	0	0	1	1	1	0
EJP_H_RIVM2019-154	ERR9966658	PRJEB54672	11	75	2019	Atlantic Lineage	15-59	Female	non-invasive	Unknown		Non-persistent	S	S	S	S	S	1	1	0	0	0	0	0	0	0	0	0	0	0	0	0	0	0	0	0	0	0	0	0	0	0	0	0	0	1	1	1	0
EJP_H_RIVM2019-156	ERR9966660	PRJEB54672	11	71	2019	Global Lineage	>=60	Male	non-invasive	Unknown		Persistent	S	R	R	R	S	1	1	0	0	0	0	0	0	1	0	0	0	0	0	0	0	0	0	0	0	0	0	0	0	0	0	0	0	1	1	1	0
EJP_H_RIVM2019-157	ERR9966661	PRJEB54672	11	51	2019	Global Lineage	0-4	Male	non-invasive	Unknown		Persistent	R	R	R	R	R	1	1	1	1	1	1	1	0	0	0	0	0	0	0	0	0	0	0	0	0	0	0	1	0	0	0	0	0	1	1	1	0
EJP_H_RIVM2019-158	ERR9966662	PRJEB54672	11	63	2019	Atlantic Lineage	15-59	Female	non-invasive	Unknown		Persistent	S	S	S	S	S	1	1	0	0	0	0	0	0	0	0	0	0	0	0	0	0	0	0	0	0	0	0	0	0	0	0	0	0	1	1	1	0
EJP_H_RIVM2019-171	ERR9971189	PRJEB54672	11	16	2019	Global Lineage	5-14	Male	non-invasive	Unknown		Non-persistent	S	S	S	S	S	1	1	0	0	0	0	0	0	0	0	0	0	0	0	0	0	0	0	0	0	0	0	0	0	0	0	0	0	1	1	1	0
EJP_H_RIVM2019-176	ERR9971194	PRJEB54672	3406	83	2019	Unknown	>=60	Female	non-invasive	Unknown		Non-persistent	S	S	S	S	S	1	1	0	0	0	0	0	0	0	0	0	0	0	0	0	0	0	0	0	0	0	0	0	0	0	0	0	0	1	1	1	0
EJP_H_RIVM2019-179	ERR9971197	PRJEB54672	11	84	2019	Global Lineage	15-59	Male	non-invasive	Unknown		Non-persistent	S	S	S	S	S	1	1	0	0	0	0	0	0	0	0	0	0	0	0	0	0	0	0	0	0	0	0	0	0	0	0	0	0	1	1	1	0
EJP_H_RIVM2019-185	ERR9971203	PRJEB54672	11	85	2019	Atlantic Lineage	>=60	Female	non-invasive	Unknown		Persistent	S	S	S	S	S	1	1	0	0	0	0	0	0	0	0	0	0	0	0	0	0	0	0	0	0	0	0	0	0	0	0	0	0	1	1	1	0
EJP_H_RIVM2019-186	ERR9971204	PRJEB54672	11	86	2019	Atlantic Lineage	15-59	Female	non-invasive	Unknown		Non-persistent	S	R	R	R	S	1	1	0	0	0	0	0	0	0	1	0	0	0	0	0	0	0	0	0	0	0	0	0	0	0	0	0	0	1	1	1	0
EJP_H_RIVM2019-191	ERR9971209	PRJEB54672	11	13	2019	Atlantic Lineage	15-59	Male	non-invasive	Unknown		Persistent	S	S	S	S	S	1	1	0	0	0	0	0	0	0	0	0	0	0	0	0	0	0	0	0	0	0	0	0	0	0	0	0	0	1	1	1	0
EJP_H_RIVM2019-192	ERR9971210	PRJEB54672	11	88	2019	Other	15-59	Male	non-invasive	Unknown		Non-persistent	S	S	S	S	S	1	1	0	0	0	0	0	0	0	0	0	0	0	0	0	0	0	0	0	0	0	0	0	0	0	0	0	0	1	1	1	0
EJP_H_RIVM2019-193	ERR9971211	PRJEB54672	11	27	2019	Atlantic Lineage	15-59	Female	non-invasive	Unknown		Persistent	S	S	S	S	S	1	1	0	0	0	0	0	0	0	0	0	0	0	0	0	0	0	0	0	0	0	0	0	0	0	0	0	0	1	1	1	0
EJP_H_RIVM2019-197	ERR9971218	PRJEB54672	11	90	2019	Global Lineage	>=60	Male	invasive	Unknown		Non-persistent	S	R	R	R	S	1	1	0	0	0	0	0	0	0	0	1	0	0	0	0	0	0	0	0	0	0	0	0	0	0	0	0	0	1	1	1	0
EJP_H_RIVM2019-211	ERR9971222	PRJEB54672	11	96	2019	Atlantic Lineage	>=60	Male	non-invasive	Unknown		Persistent	S	S	S	S	S	1	1	0	0	0	0	0	0	0	0	0	0	0	0	0	0	0	0	0	0	0	0	0	0	0	0	0	0	1	1	1	0
EJP_H_RIVM2019-212	ERR9971223	PRJEB54672	11	96	2019	Atlantic Lineage	>=60	Female	non-invasive	Unknown		Persistent						1	1	0	0	0	0	0	0	0	0	0	0	0	0	0	0	0	0	0	0	0	0	0	0	0	0	0	0	1	1	1	0
EJP_H_RIVM2019-237	ERR9971232	PRJEB54672	11	111	2019	Atlantic Lineage	>=60	Male	non-invasive	Unknown		Non-persistent	S	S	S	S	S	1	1	0	0	0	0	0	0	0	0	0	0	0	0	0	0	0	0	0	0	0	0	0	0	0	0	0	0	1	1	1	0
EJP_H_RIVM2019-239	ERR9971237	PRJEB54672	11	112	2019	Global Lineage	15-59	Female	non-invasive	Yes	Africa	Non-persistent	S	S	S	S	S	1	1	0	0	0	0	0	0	0	0	0	0	0	0	0	0	0	0	0	0	0	0	0	0	0	0	0	0	1	1	1	0
EJP_H_RIVM2019-243	ERR9971240	PRJEB54672	11	27	2019	Atlantic Lineage	15-59	Male	non-invasive	Unknown		Persistent						1	1	0	0	0	0	0	0	0	0	0	0	0	0	0	0	0	0	0	0	0	0	0	0	0	0	0	0	1	1	1	0
EJP_H_RIVM2019-247	ERR9971244	PRJEB54672	11	27	2019	Atlantic Lineage	15-59	Female	non-invasive	Unknown		Persistent	S	S	S	S	S	1	1	0	0	0	0	0	0	0	0	0	0	0	0	0	0	0	0	0	0	0	0	0	0	0	0	0	0	1	1	1	0
EJP_H_RIVM2019-250	ERR9971247	PRJEB54672	11	27	2019	Atlantic Lineage	15-59	Female	non-invasive	Unknown		Persistent	S	S	S	S	S	1	1	0	0	0	0	0	0	0	0	0	0	0	0	0	0	0	0	0	0	0	0	0	0	0	0	0	0	1	1	1	0
EJP_H_RIVM2019-254	ERR9971249	PRJEB54672	11	120	2019	Global Lineage	0-4	Female	non-invasive	Unknown		Non-persistent	S	S	S	S	S	1	1	0	0	0	0	0	0	0	0	0	0	0	0	0	0	0	0	0	0	0	0	0	0	0	0	0	0	1	1	1	0
EJP_H_RIVM2019-262	ERR9971257	PRJEB54672	11	97	2019	Atlantic Lineage	15-59	Male	non-invasive	Unknown		Non-persistent	S	S	S	S	S	1	1	0	0	0	0	0	0	0	0	0	0	0	0	0	0	0	0	0	0	0	0	0	0	0	0	0	0	1	1	1	0
EJP_H_RIVM2019-263	ERR9971258	PRJEB54672	11	111	2019	Atlantic Lineage	0-4	Male	non-invasive	Unknown		Non-persistent	S	S	S	S	S	1	1	0	0	0	0	0	0	0	0	0	0	0	0	0	0	0	0	0	0	0	0	0	0	0	0	0	0	1	1	1	0
EJP_H_RIVM2019-264	ERR9971259	PRJEB54672	11	125	2019	Atlantic Lineage	5-14	Male	non-invasive	Yes	America	Persistent	R	R	R	R	R	1	1	0	0	0	0	0	0	0	0	0	0	0	0	0	0	0	0	0	0	0	0	0	0	0	0	0	0	1	1	1	0
EJP_H_RIVM2019-30	ERR9971370	PRJEB54672	11	1	2019	Atlantic Lineage	>=60	Female	non-invasive	Unknown		Non-persistent	S	R	R	R	S	1	1	0	0	0	0	0	0	0	0	0	0	0	0	0	0	0	0	0	0	0	0	0	0	0	0	0	0	1	1	1	0
EJP_H_RIVM2019-270	ERR9971371	PRJEB54672	11	130	2019	Global Lineage	5-14	Male	non-invasive	Unknown		Non-persistent	S	S	S	S	S	1	1	0	0	0	0	0	0	0	0	0	0	0	0	0	0	0	0	0	0	0	0	0	0	0	0	0	0	1	1	1	0
EJP_H_RIVM2019-272	ERR9971373	PRJEB54672	11	27	2019	Unknown	15-59	Female	non-invasive	Unknown		Persistent	S	S	S	S	S	1	1	0	0	0	0	0	0	0	0	0	0	0	0	0	0	0	0	0	0	0	0	0	0	0	0	0	0	1	1	1	0
EJP_H_RIVM2019-276	ERR9971894	PRJEB54672	11	80	2019	Global Lineage	>=60	Male	non-invasive	Unknown		Non-persistent	S	S	S	S	S	1	1	0	0	0	0	0	0	0	0	0	0	0	0	0	0	0	0	0	0	0	0	0	0	0	0	0	0	1	1	1	0
EJP_H_RIVM2019-278	ERR9971896	PRJEB54672	11	131	2019	Global Lineage	15-59	Male	non-invasive	Unknown		Non-persistent	R	R	R	R	S	1	1	0	1	0	0	0	1	0	1	0	0	0	1	0	0	0	0	0	0	0	0	1	0	0	0	0	0	1	1	1	0
EJP_H_RIVM2019-279	ERR9971897	PRJEB54672	11	132	2019	Atlantic Lineage	>=60	Male	non-invasive	Unknown		Non-persistent						1	1	0	0	0	0	0	0	0	0	0	0	0	0	0	0	0	0	0	0	0	0	0	0	0	0	0	0	1	1	1	0
EJP_H_RIVM2019-285	ERR9971902	PRJEB54672	11	135	2019	Global Lineage	5-14	Female	non-invasive	Unknown		Non-persistent						1	1	0	0	0	0	0	0	0	1	0	0	0	0	0	0	0	0	0	0	0	0	0	0	0	0	0	0	1	1	1	0
EJP_H_RIVM2019-289	ERR9971906	PRJEB54672	11	13	2019	Atlantic Lineage	0-4		non-invasive	Unknown		Persistent						1	1	0	0	0	0	0	0	0	0	0	0	0	0	0	0	0	0	0	0	0	0	0	0	0	0	0	0	1	1	1	0
EJP_H_RIVM2019-293	ERR9971910	PRJEB54672	11	137	2019	Atlantic Lineage	15-59	Female	non-invasive	Unknown		Non-persistent	S	R	R	R	S	1	1	1	0	0	0	0	0	0	0	0	0	0	0	0	0	0	0	0	0	0	0	0	0	0	0	0	0	1	1	1	0
EJP_H_RIVM2019-294	ERR9971911	PRJEB54672	11	103	2019	Atlantic Lineage	>=60	Female	invasive	Unknown		Non-persistent	S	S	S	S	S	1	1	0	0	0	0	0	0	0	0	0	0	0	0	0	0	0	0	0	0	0	0	0	0	0	0	0	0	1	1	1	0
EJP_H_RIVM2019-295	ERR9971912	PRJEB54672	11	101	2019	Atlantic Lineage	5-14	Male	non-invasive	Unknown		Persistent	S	S	S	S	S	1	1	0	0	0	0	0	0	0	0	0	0	0	0	0	0	0	0	0	0	0	0	0	0	0	0	0	0	1	1	1	0
EJP_H_RIVM2019-298	ERR9971915	PRJEB54672	11	139	2019	Atlantic Lineage	5-14	Female	non-invasive	Unknown		Non-persistent	S	S	S	S	S	1	1	0	0	0	0	0	0	0	0	0	0	0	0	0	0	0	0	0	0	0	0	0	0	0	0	0	0	1	1	1	0
EJP_H_RIVM2019-299	ERR9971916	PRJEB54672	11	140	2019	Atlantic Lineage	15-59	Female	non-invasive	Unknown		Non-persistent	S	S	S	S	S	1	1	0	0	0	0	0	0	0	0	0	0	0	0	0	0	0	0	0	0	0	0	0	0	0	0	0	0	1	1	1	0
EJP_H_RIVM2019-31	ERR9972433	PRJEB54672	11	2	2019	Atlantic Lineage	5-14	Female	non-invasive	Unknown		Non-persistent	S	S	S	S	S	1	1	0	0	0	0	0	0	0	0	0	0	0	0	0	0	0	0	0	0	0	0	0	0	0	0	0	0	1	1	1	0
EJP_H_RIVM2019-301	ERR9972491	PRJEB54672	11	142	2019	Global Lineage	5-14	Male	non-invasive	Unknown		Non-persistent						1	1	1	0	0	0	0	0	0	0	0	0	0	0	0	0	0	0	0	0	0	0	0	0	0	0	0	0	1	1	1	0
EJP_H_RIVM2019-303	ERR9972501	PRJEB54672	11	63	2019	Atlantic Lineage	0-4	Female	non-invasive	Unknown		Persistent	S	S	S	S	S	1	1	0	0	0	0	0	0	0	0	0	0	0	0	0	0	0	0	0	0	0	0	0	0	0	0	0	0	1	1	1	0
EJP_H_RIVM2019-306	ERR9972504	PRJEB54672	11	141	2019	Atlantic Lineage	15-59	Female	non-invasive	Unknown		Persistent	S	S	S	S	S	1	1	0	0	0	0	0	0	0	0	0	0	0	0	0	0	0	0	0	0	0	0	0	0	0	0	0	0	1	1	1	0
EJP_H_RIVM2019-309	ERR9972507	PRJEB54672	11	144	2019	Atlantic Lineage	0-4	Male	non-invasive	Unknown		Non-persistent	S	S	S	S	S	1	1	0	0	0	0	0	0	0	0	0	0	0	0	0	0	0	0	0	0	0	0	0	0	0	0	0	0	1	1	1	0
EJP_H_RIVM2019-313	ERR9972510	PRJEB54672	11	147	2019	Atlantic Lineage	0-4	Female	non-invasive	Unknown		Non-persistent	S	R	R	R	S	1	1	1	0	0	0	0	0	0	0	0	0	0	0	0	0	0	0	0	0	0	0	0	0	0	0	0	0	1	1	1	0
EJP_H_RIVM2019-316	ERR9972513	PRJEB54672	11	138	2019	Atlantic Lineage	15-59	Male	non-invasive	Unknown		Non-persistent						1	1	0	1	0	0	0	0	0	0	0	0	0	0	0	0	0	0	0	0	0	0	0	0	0	0	0	0	1	1	1	0
EJP_H_RIVM2019-318	ERR9972515	PRJEB54672	11	148	2019	Global Lineage	15-59	Female	non-invasive	Unknown		Non-persistent	S	S	S	S	S	1	1	0	0	0	0	0	0	0	0	0	0	0	0	0	0	0	0	0	0	0	0	0	0	0	0	0	0	1	1	1	0
EJP_H_RIVM2019-319	ERR9972516	PRJEB54672	11	149	2019	Atlantic Lineage	15-59	Male	non-invasive	Unknown		Non-persistent						1	1	0	0	0	0	0	0	0	0	0	0	0	0	0	0	0	0	0	0	0	0	0	0	0	0	0	0	1	1	1	0
EJP_H_RIVM2019-321	ERR9972518	PRJEB54672	11	151	2019	Atlantic Lineage	>=60	Male	non-invasive	Yes	Europe	Non-persistent	S	S	S	S	S	1	1	0	0	0	0	0	0	0	0	0	0	0	0	0	0	0	0	0	0	0	0	0	0	0	0	0	0	1	1	1	0
EJP_H_RIVM2019-323	ERR9972520	PRJEB54672	11	142	2019	Global Lineage	15-59	Female	non-invasive	Yes	Africa	Non-persistent	S	R	R	R	S	1	1	1	0	0	0	0	0	0	0	0	0	0	0	0	0	0	0	0	0	0	0	0	0	0	0	0	0	1	1	1	0
EJP_H_RIVM2019-328	ERR9972525	PRJEB54672	11	153	2019	Global Lineage	15-59	Female	non-invasive	Yes	Africa	Non-persistent	R	S	S	S	S	1	1	0	0	0	0	0	1	0	0	0	1	0	0	0	0	0	0	0	0	0	0	0	0	0	0	0	0	1	1	1	0
EJP_H_RIVM2019-34	ERR9972789	PRJEB54672	11	5	2019	Atlantic Lineage	5-14	Male	non-invasive	Unknown		Non-persistent	S	S	S	S	S	1	1	0	0	0	0	0	0	0	0	0	0	0	0	0	0	0	0	0	0	0	0	0	0	0	0	0	0	1	1	1	0
EJP_H_RIVM2019-332	ERR9972792	PRJEB54672	183	155	2019	Other	15-59	Female	non-invasive	Unknown		Non-persistent						1	1	0	0	0	0	0	0	0	0	0	0	0	0	0	0	0	0	0	0	0	0	0	0	0	0	0	0	1	1	1	0
EJP_H_RIVM2019-334	ERR9972794	PRJEB54672	11	138	2019	Atlantic Lineage	15-59	Male	non-invasive	Unknown		Non-persistent	R	S	S	S	S	1	1	0	1	0	0	0	0	0	0	0	0	0	0	0	0	0	0	0	0	0	0	0	0	0	0	0	0	1	1	1	0
EJP_H_RIVM2019-335	ERR9972795	PRJEB54672	11	138	2019	Atlantic Lineage	15-59	Male	non-invasive	Unknown		Non-persistent						1	1	0	1	0	0	0	0	0	0	0	0	0	0	0	0	0	0	0	0	0	0	0	0	0	0	0	0	1	1	1	0
EJP_H_RIVM2019-336	ERR9972796	PRJEB54672	11	138	2019	Atlantic Lineage	15-59	Male	non-invasive	Unknown		Non-persistent						1	1	0	1	0	0	0	0	0	0	0	0	0	0	0	0	0	0	0	0	0	0	0	0	0	0	0	0	1	1	1	0
EJP_H_RIVM2019-338	ERR9972798	PRJEB54672	183	156	2019	Other	15-59	Male	invasive	Unknown		Non-persistent						1	1	0	0	0	0	0	0	0	0	0	0	0	0	0	0	0	0	0	0	0	0	0	0	0	0	0	0	1	1	1	0
EJP_H_RIVM2019-341	ERR9972801	PRJEB54672	11	13	2019	Atlantic Lineage	0-4	Female	non-invasive	Unknown		Persistent	S	S	S	S	S	1	1	0	0	0	0	0	0	0	0	0	0	0	0	0	0	0	0	0	0	0	0	0	0	0	0	0	0	1	1	1	0
EJP_H_RIVM2019-350	ERR9972810	PRJEB54672	11	27	2019	Atlantic Lineage	5-14	Male	non-invasive	Unknown		Persistent	S	S	S	S	S	1	1	0	0	0	0	0	0	0	0	0	0	0	0	0	0	0	0	0	0	0	0	0	0	0	0	0	0	1	1	1	0
EJP_H_RIVM2019-353	ERR9972813	PRJEB54672	11	153	2019	Global Lineage	15-59	Male	unknown	Unknown		Non-persistent	R	S	S	S	S	1	1	0	0	0	0	0	1	0	0	0	1	0	0	0	0	0	0	0	0	0	0	0	0	0	0	0	0	1	1	1	0
EJP_H_RIVM2019-354	ERR9972833	PRJEB54672	11	164	2019	Global Lineage	15-59	Female	non-invasive	Unknown		Non-persistent	S	S	S	S	S	1	1	0	0	0	0	0	1	0	0	0	0	0	0	0	0	0	0	0	0	0	0	0	0	0	0	0	0	1	1	1	0
EJP_H_RIVM2019-357	ERR9972836	PRJEB54672	11	108	2019	Global Lineage	15-59	Female	non-invasive	Unknown		Non-persistent	S	S	S	S	S	1	1	0	0	0	0	0	0	0	0	0	0	0	0	0	0	0	0	0	0	0	0	0	0	0	0	0	0	1	1	1	0
EJP_H_RIVM2019-36	ERR9974888	PRJEB54672	11	7	2019	Atlantic Lineage	15-59	Female	non-invasive	Unknown		Non-persistent	S	S	S	S	S	1	1	0	0	0	0	0	0	0	0	0	0	0	0	0	0	0	0	0	0	0	0	0	0	0	0	0	0	1	1	1	0
EJP_H_RIVM2019-361	ERR9974892	PRJEB54672	11	168	2019	Atlantic Lineage	>=60	Male	invasive	Unknown		Non-persistent	S	S	S	S	S	1	1	0	0	0	0	0	0	0	0	0	0	0	0	0	0	0	0	0	0	0	0	0	0	0	0	0	0	1	1	1	0
EJP_H_RIVM2019-362	ERR9974893	PRJEB54672	11	63	2019	Atlantic Lineage	>=60	Female	non-invasive	Unknown		Persistent	S	S	S	S	S	1	1	0	0	0	0	0	0	0	0	0	0	0	0	0	0	0	0	0	0	0	0	0	0	0	0	0	0	1	1	1	0
EJP_H_RIVM2019-369	ERR9974900	PRJEB54672	11	169	2019	Global Lineage	15-59	Female	non-invasive	Unknown		Non-persistent	S	S	S	S	S	1	1	0	0	0	0	0	0	0	0	0	0	0	0	0	0	0	0	0	0	0	0	0	0	0	0	0	0	1	1	1	0
EJP_H_RIVM2019-378	ERR9975004	PRJEB54672	11	63	2019	Atlantic Lineage	0-4	Female	non-invasive	Unknown		Persistent	S	S	S	S	S	1	1	0	0	0	0	0	0	0	0	0	0	0	0	0	0	0	0	0	0	0	0	0	0	0	0	0	0	1	1	1	0
EJP_H_RIVM2019-383	ERR9975009	PRJEB54672	11	63	2019	Atlantic Lineage	15-59	Male	non-invasive	Unknown		Persistent						1	1	0	0	0	0	0	0	0	0	0	0	0	0	0	0	0	0	0	0	0	0	0	0	0	0	0	0	1	1	1	0
EJP_H_RIVM2019-384	ERR9975010	PRJEB54672	11	59	2019	Global Lineage	>=60	Female	invasive	Unknown		Non-persistent	R	R	R	R	R	1	1	1	1	1	1	1	0	0	0	0	0	0	0	0	0	0	0	0	0	0	0	1	0	0	0	0	0	1	1	1	0
EJP_H_RIVM2019-385	ERR9975011	PRJEB54672	11	38	2019	Atlantic Lineage	5-14	Female	non-invasive	Unknown		Non-persistent	S	S	S	S	S	1	1	0	0	0	0	0	0	0	0	0	0	0	0	0	0	0	0	0	0	0	0	0	0	0	0	0	0	1	1	1	0
EJP_H_RIVM2019-387	ERR9975013	PRJEB54672	11	63	2019	Atlantic Lineage	>=60	Male	non-invasive	Unknown		Persistent	S	S	S	S	S	1	1	0	0	0	0	0	0	0	0	0	0	0	0	0	0	0	0	0	0	0	0	0	0	0	0	0	0	1	1	1	0
EJP_H_RIVM2019-388	ERR9975014	PRJEB54672	11	169	2019	Global Lineage	15-59	Female	non-invasive	Unknown		Non-persistent	S	S	S	S	S	1	1	0	0	0	0	0	0	0	0	0	0	0	0	0	0	0	0	0	0	0	0	0	0	0	0	0	0	1	1	1	0
EJP_H_RIVM2019-390	ERR9975016	PRJEB54672	11	13	2019	Atlantic Lineage	5-14	Female	non-invasive	Yes	Middle East	Persistent						1	1	0	0	0	0	0	0	0	0	0	0	0	0	0	0	0	0	0	0	0	0	0	0	0	0	0	0	1	1	1	0
EJP_H_RIVM2019-393	ERR9976139	PRJEB54672	11	63	2019	Atlantic Lineage	>=60	Female	non-invasive	Unknown		Persistent	S	S	S	S	S	1	1	0	0	0	0	0	0	0	0	0	0	0	0	0	0	0	0	0	0	0	0	0	0	0	0	0	0	1	1	1	0
EJP_H_RIVM2019-398	ERR9976144	PRJEB54672	11	178	2019	Atlantic Lineage	0-4	Male	non-invasive	Unknown		Non-persistent	S	S	S	S	S	1	1	0	0	0	0	0	0	0	0	0	0	0	0	0	0	0	0	0	0	0	0	0	0	0	0	0	0	1	1	1	0
EJP_H_RIVM2019-399	ERR9976145	PRJEB54672	11	169	2019	Global Lineage	0-4	Female	non-invasive	Unknown		Non-persistent	S	S	S	S	S	1	1	0	0	0	0	0	0	0	0	0	0	0	0	0	0	0	0	0	0	0	0	0	0	0	0	0	0	1	1	1	0
EJP_H_RIVM2019-400	ERR9976146	PRJEB54672	11	10	2019	Atlantic Lineage	>=60	Male	non-invasive	Unknown		Non-persistent	S	S	S	S	S	1	1	0	0	0	0	0	0	0	0	0	0	0	0	0	0	0	0	0	0	0	0	0	0	0	0	0	0	1	1	1	0
EJP_H_RIVM2019-402	ERR9976148	PRJEB54672	11	95	2019	Atlantic Lineage	5-14	Female	invasive	Yes	Middle East	Persistent	S	S	S	S	S	1	1	0	0	0	0	0	0	0	0	0	0	0	0	0	0	0	0	0	0	0	0	0	0	0	0	0	0	1	1	1	0
EJP_H_RIVM2019-407	ERR9976153	PRJEB54672	11	180	2019	Atlantic Lineage	15-59	Female	non-invasive	Yes	Middle East	Non-persistent	S	S	S	S	S	1	1	0	0	0	0	0	0	0	0	0	0	0	0	0	0	0	0	0	0	0	0	0	0	0	0	0	0	1	1	1	0
EJP_H_RIVM2019-415	ERR9976161	PRJEB54672	11	184	2019	Atlantic Lineage	15-59	Male	non-invasive	Yes	Europe	Non-persistent	S	S	S	S	S	1	1	0	0	0	0	0	0	0	0	0	0	0	0	0	0	0	0	0	0	0	0	0	0	0	0	0	0	1	1	1	0
EJP_H_RIVM2019-419	ERR9976175	PRJEB54672	11	185	2019	Global Lineage	15-59	Female	non-invasive	Unknown		Persistent						1	1	0	0	0	0	0	0	0	1	0	0	0	0	0	0	0	0	0	0	0	0	0	0	0	0	0	0	1	1	1	0
EJP_H_RIVM2019-42	ERR9976177	PRJEB54672	11	4	2019	Atlantic Lineage	15-59	Female	non-invasive	Unknown		Non-persistent	S	S	S	S	S	1	1	0	0	0	0	0	0	0	0	0	0	0	0	0	0	0	0	0	0	0	0	0	0	0	0	0	0	1	1	1	0
EJP_H_RIVM2019-423	ERR9976186	PRJEB54672	11	187	2019	Atlantic Lineage	>=60	Male	invasive	Unknown		Non-persistent	S	S	S	S	S	1	1	0	0	0	0	0	0	0	0	0	0	0	0	0	0	0	0	0	0	0	0	0	0	0	0	0	0	1	1	1	0
EJP_H_RIVM2019-426	ERR9976189	PRJEB54672	11	54	2019	Global Lineage	5-14	Male	non-invasive	Yes	Africa	Non-persistent	R	S	S	S	S	1	1	0	0	0	0	0	1	0	0	0	1	0	0	0	0	0	0	0	0	0	0	0	0	0	0	0	0	1	1	1	0
EJP_H_RIVM2019-427	ERR9976190	PRJEB54672	11	54	2019	Global Lineage	15-59	Male	non-invasive	Yes	Africa	Non-persistent	R	S	S	S	S	1	1	0	0	0	0	0	1	0	0	0	1	0	0	0	0	0	0	0	0	0	0	0	0	0	0	0	0	1	1	1	0
EJP_H_RIVM2019-428	ERR9976191	PRJEB54672	11	111	2019	Atlantic Lineage	>=60	Female	non-invasive	Unknown		Non-persistent	S	S	S	S	S	1	1	0	0	0	0	0	0	0	0	0	0	0	0	0	0	0	0	0	0	0	0	0	0	0	0	0	0	1	1	1	0
EJP_H_RIVM2019-429	ERR9976192	PRJEB54672	11	111	2019	Atlantic Lineage	5-14	Male	non-invasive	Unknown		Non-persistent	S	S	S	S	S	1	1	0	0	0	0	0	0	0	0	0	0	0	0	0	0	0	0	0	0	0	0	0	0	0	0	0	0	1	1	1	0
EJP_H_RIVM2019-432	ERR9976195	PRJEB54672	11	54	2019	Global Lineage	15-59	Female	non-invasive	Unknown		Non-persistent	R	S	S	S	S	1	1	0	0	0	0	0	1	0	0	0	1	0	0	0	0	0	0	0	0	0	0	0	0	0	0	0	0	1	1	1	0
EJP_H_RIVM2019-433	ERR9976196	PRJEB54672	11	169	2019	Global Lineage	>=60	Female	non-invasive	Unknown		Non-persistent	S	S	S	S	S	1	1	0	0	0	0	0	0	0	0	0	0	0	0	0	0	0	0	0	0	0	0	0	0	0	0	0	0	1	1	1	0
EJP_H_RIVM2019-435	ERR9976198	PRJEB54672	11	14	2019	Atlantic Lineage	0-4	Female	non-invasive	Unknown		Persistent	S	S	S	S	S	1	1	0	0	0	0	0	0	0	0	0	0	0	0	0	0	0	0	0	0	0	0	0	0	0	0	0	0	1	1	1	0
EJP_H_RIVM2019-440	ERR9976297	PRJEB54672	11	111	2019	Unknown	0-4	Female	non-invasive	Unknown		Non-persistent	S	S	S	S	S	1	1	0	0	0	0	0	0	0	0	0	0	0	0	0	0	0	0	0	0	0	0	0	0	0	0	0	0	1	1	1	0
EJP_H_RIVM2019-441	ERR9976298	PRJEB54672	11	194	2019	Unknown	>=60	Male	non-invasive	Unknown		Non-persistent	S	S	S	S	S	1	1	0	0	0	0	0	0	0	0	0	0	0	0	0	0	0	0	0	0	0	0	0	0	0	0	0	0	1	1	1	0
EJP_H_RIVM2019-53	ERR9976305	PRJEB54672	11	20	2019	Global Lineage	15-59	Female	non-invasive	Unknown		Non-persistent	R	S	S	S	S	1	1	0	0	0	0	0	1	0	0	0	1	0	0	0	0	0	0	0	0	0	0	0	0	0	0	0	0	1	1	1	0
EJP_H_RIVM2019-56	ERR9976308	PRJEB54672	11	4	2019	Unknown	15-59	Female	non-invasive	Unknown		Non-persistent	S	S	S	S	S	1	1	0	0	0	0	0	0	0	0	0	0	0	0	0	0	0	0	0	0	0	0	0	0	0	0	0	0	1	1	1	0
EJP_H_RIVM2019-61	ERR9976313	PRJEB54672	11	25	2019	Atlantic Lineage	15-59	Female	non-invasive	Unknown		Non-persistent	S	S	S	S	S	1	1	0	0	0	0	0	0	0	0	0	0	0	0	0	0	0	0	0	0	0	0	0	0	0	0	0	0	1	1	1	0
EJP_H_RIVM2019-63	ERR9976315	PRJEB54672	11	4	2019	Atlantic Lineage	15-59	Female	non-invasive	Unknown		Non-persistent	S	S	S	S	S	1	1	0	0	0	0	0	0	0	0	0	0	0	0	0	0	0	0	0	0	0	0	0	0	0	0	0	0	1	1	1	0
EJP_H_RIVM2019-65	ERR9976317	PRJEB54672	11	26	2019	Unknown	15-59	Female	non-invasive	Yes	Africa	Persistent	S	R	R	R	S	1	1	0	0	0	0	0	0	0	0	1	0	0	0	0	0	0	0	0	0	0	0	0	0	0	0	0	0	1	1	1	0
EJP_H_RIVM2019-70	ERR9976322	PRJEB54672	11	30	2019	Global Lineage	>=60	Male	non-invasive	Yes	America	Non-persistent	S	R	R	R	S	1	1	0	0	0	0	0	0	0	0	1	0	0	0	0	0	0	0	0	0	0	0	0	0	0	0	0	0	1	1	1	0
EJP_H_RIVM2019-73	ERR9976357	PRJEB54672	11	31	2019	Atlantic Lineage	15-59	Female	non-invasive	Unknown		Persistent	S	R	R	R	S	1	1	1	0	0	0	0	0	0	0	0	0	0	0	0	0	0	0	0	0	0	0	0	0	0	0	0	0	1	1	1	0
EJP_H_RIVM2019-80	ERR9976363	PRJEB54672	11	36	2019	Global Lineage	15-59	Female	non-invasive	Unknown		Non-persistent	S	R	R	R	S	1	1	0	0	0	0	0	0	1	0	0	0	0	0	0	0	0	0	0	0	0	0	0	0	0	0	0	0	1	1	1	0
EJP_H_RIVM2019-81	ERR9976364	PRJEB54672	11	37	2019	Global Lineage	0-4	Male	non-invasive	Unknown		Non-persistent	S	S	S	S	S	1	1	0	0	0	0	0	0	0	0	0	0	0	0	0	0	0	0	0	0	0	0	0	0	0	0	0	0	1	1	1	0
EJP_H_RIVM2019-85	ERR9976368	PRJEB54672	11	39	2019	Atlantic Lineage	15-59	Female	non-invasive	Unknown		Non-persistent	S	S	S	S	S	1	1	0	0	0	0	0	0	0	0	0	0	0	0	0	0	0	0	0	0	0	0	0	0	0	0	0	0	1	1	1	0
EJP_H_RIVM2019-86	ERR9976369	PRJEB54672	11	40	2019	Global Lineage	>=60	Male	invasive	Unknown		Non-persistent						1	1	0	0	0	0	0	0	1	0	0	0	0	0	0	0	0	0	0	0	0	0	0	0	0	0	0	0	1	1	1	0
EJP_H_RIVM2019-96	ERR9976413	PRJEB54672	11	42	2019	Atlantic Lineage	5-14	Male	unknown	Unknown		Non-persistent	S	R	R	R	S	1	1	0	0	0	0	0	0	0	0	0	0	0	0	0	0	0	0	0	0	0	0	0	0	0	0	0	0	1	1	1	0
EJP_H_RIVM2020-20	ERR9976417	PRJEB54672	11	197	2019	Unknown	15-59	Male	non-invasive	Unknown		Non-persistent	S	R	R	R	S	1	1	1	0	0	0	0	0	0	0	0	0	0	0	0	0	0	0	0	0	0	0	0	0	0	0	0	0	1	1	1	0
EJP_H_RIVM2020-23	ERR9976420	PRJEB54672	11	200	2019	Unknown	0-4	Male	non-invasive	Unknown		Non-persistent	R	S	S	S	S	1	1	0	0	0	0	0	1	0	0	0	1	0	0	0	0	0	0	0	0	0	0	0	0	0	0	0	0	1	1	1	0
EJP_H_RIVM2020-26	ERR9976423	PRJEB54672	11	198	2019	Atlantic Lineage	15-59	Female	non-invasive	Unknown		Non-persistent	S	S	S	S	S	1	1	0	0	0	0	0	0	0	0	0	0	0	0	0	0	0	0	0	0	0	0	0	0	0	0	0	0	1	1	1	0
EJP_H_RIVM2020-31	ERR9976428	PRJEB54672	11	206	2020	Atlantic Lineage	0-4	Female	non-invasive	Yes	Middle East	Non-persistent	S	S	S	S	S	1	1	0	0	0	0	0	0	0	0	0	0	0	0	0	0	0	0	0	0	0	0	0	0	0	0	0	0	1	1	1	0
EJP_H_RIVM2020-33	ERR9976430	PRJEB54672	11	207	2020	Global Lineage	15-59	Female	non-invasive	Unknown		Persistent						1	1	0	0	0	0	0	0	0	0	0	0	0	0	0	0	0	0	0	0	0	0	0	0	0	0	0	0	1	1	1	0
EJP_H_RIVM2020-34	ERR9976431	PRJEB54672	11	111	2020	Atlantic Lineage	5-14	Female	non-invasive	Unknown		Non-persistent						1	1	0	0	0	0	0	0	0	0	0	0	0	0	0	0	0	0	0	0	0	0	0	0	0	0	0	0	1	1	1	0
EJP_H_RIVM2020-36	ERR9976433	PRJEB54672	11	28	2020	Global Lineage	5-14	Female	non-invasive	Unknown		Persistent	S	S	S	S	S	1	1	0	0	0	0	0	0	0	0	0	0	0	0	0	0	0	0	0	0	0	0	0	0	0	0	0	0	1	1	1	0
EJP_H_RIVM2020-42	ERR9976439	PRJEB54672	11	111	2020	Atlantic Lineage	15-59	Male	non-invasive	Unknown		Non-persistent	S	S	S	S	S	1	1	0	0	0	0	0	0	0	0	0	0	0	0	0	0	0	0	0	0	0	0	0	0	0	0	0	0	1	1	1	0
EJP_H_RIVM2019-209	ERR9979834	PRJEB54672	11	13	2019	Atlantic Lineage	5-14	Female	non-invasive	Unknown		Persistent	S	S	S	S	S	1	1	0	0	0	0	0	0	0	0	0	0	0	0	0	0	0	0	0	0	0	0	0	0	0	0	0	0	1	1	1	0
EJP_H_RIVM2019-214	ERR9979836	PRJEB54672	11	98	2019	Atlantic Lineage	5-14	Female	non-invasive	Yes	Middle East	Non-persistent	S	S	S	S	S	1	1	0	0	0	0	0	0	0	0	0	0	0	0	0	0	0	0	0	0	0	0	0	0	0	0	0	0	1	1	1	0
EJP_H_RIVM2019-217	ERR9979839	PRJEB54672	11	96	2019	Atlantic Lineage	15-59	Male	non-invasive	Unknown		Persistent	S	S	S	S	S	1	1	0	0	0	0	0	0	0	0	0	0	0	0	0	0	0	0	0	0	0	0	0	0	0	0	0	0	1	1	1	0
EJP_H_RIVM2019-218	ERR9979840	PRJEB54672	11	100	2019	Atlantic Lineage	15-59	Male	non-invasive	Unknown		Non-persistent	S	S	S	S	S	1	1	0	0	0	0	0	0	0	0	0	0	0	0	0	0	0	0	0	0	0	0	0	0	0	0	0	0	1	1	1	0
EJP_H_RIVM2019-252	ERR9979841	PRJEB54672	11	119	2019	Atlantic Lineage	5-14	Female	non-invasive	Yes	Africa	Non-persistent	S	R	R	R	S	1	1	1	0	0	0	0	0	0	0	0	0	0	0	0	0	0	0	0	0	0	0	0	0	0	0	0	0	1	1	1	0
2022-0037	ERR9964371	PRJEB54672	4695	218	2020	Global Lineage	>=60	Male	non-invasive	Unknown		Non-persistent	S	S	S	S	S	1	1	0	0	0	0	0	1	0	0	0	0	0	0	0	0	0	0	0	0	0	0	0	0	0	0	0	0	1	1	1	0
2022-0042	ERR9964381	PRJEB54672	11	111	2020	Atlantic Lineage	15-59	Male	non-invasive	Unknown		Non-persistent	S	S	S	S	S	1	1	0	0	0	0	0	0	0	0	0	0	0	0	0	0	0	0	0	0	0	0	0	0	0	0	0	0	1	1	1	0
EJP_H_RIVM2019-104	ERR9966007	PRJEB54672	11	42	2019	Atlantic Lineage	15-59	Male	non-invasive	Yes	Middle East	Non-persistent	S	S	S	S	S	1	1	0	0	0	0	0	0	0	0	0	0	0	0	0	0	0	0	0	0	0	0	0	0	0	0	0	0	1	1	1	0
EJP_H_RIVM2019-107	ERR9966011	PRJEB54672	11	42	2019	Atlantic Lineage	5-14	Female	non-invasive	Unknown		Non-persistent	S	S	S	S	S	1	1	0	0	0	0	0	0	0	0	0	0	0	0	0	0	0	0	0	0	0	0	0	0	0	0	0	0	1	1	1	0
EJP_H_RIVM2019-108	ERR9966013	PRJEB54672	11	10	2019	Atlantic Lineage	>=60	Male	non-invasive	Unknown		Non-persistent	S	S	S	S	S	1	1	0	0	0	0	0	0	0	0	0	0	0	0	0	0	0	0	0	0	0	0	0	0	0	0	0	0	1	1	1	0
EJP_H_RIVM2019-111	ERR9966021	PRJEB54672	11	48	2019	Global Lineage	15-59	Male	non-invasive	Yes	America	Persistent	R	R	R	R	R	1	1	1	1	1	1	1	0	0	0	0	0	0	0	0	0	0	0	0	0	0	0	1	0	0	0	0	0	1	1	1	0
EJP_H_RIVM2019-112	ERR9966023	PRJEB54672	11	56	2019	Global Lineage	0-4	Female	non-invasive	Unknown		Non-persistent	S	S	S	S	S	1	1	0	0	0	0	0	0	0	0	0	0	0	0	0	0	0	0	0	0	0	0	0	0	0	0	0	0	1	1	1	0
EJP_H_RIVM2019-05	ERR9966312	PRJEB54672	11	191	2019	Other	15-59	Female	non-invasive	Unknown		Non-persistent						1	1	0	0	0	0	0	0	0	0	0	0	0	0	0	0	0	0	0	0	0	0	0	0	0	0	0	0	1	1	1	0
EJP_H_RIVM2019-120	ERR9966588	PRJEB54672	11	42	2019	Atlantic Lineage	5-14	Male	non-invasive	Yes	Middle East	Non-persistent	S	S	S	S	S	1	1	0	0	0	0	0	0	0	0	0	0	0	0	0	0	0	0	0	0	0	0	0	0	0	0	0	0	1	1	1	0
EJP_H_RIVM2019-122	ERR9966590	PRJEB54672	11	43	2019	Atlantic Lineage	15-59	Male	non-invasive	Unknown		Non-persistent	S	S	S	S	S	1	1	0	0	0	0	0	0	0	0	0	0	0	0	0	0	0	0	0	0	0	0	0	0	0	0	0	0	1	1	1	0
EJP_H_RIVM2019-124	ERR9966600	PRJEB54672	11	63	2019	Atlantic Lineage	15-59	Female	non-invasive	Unknown		Persistent						1	1	0	0	0	0	0	0	0	0	0	0	0	0	0	0	0	0	0	0	0	0	0	0	0	0	0	0	1	1	1	0
EJP_H_RIVM2019-127	ERR9966603	PRJEB54672	11	65	2019	Other	>=60	Female	invasive	Unknown		Non-persistent	S	S	S	S	S	1	1	0	0	0	0	0	0	0	0	0	0	0	0	0	0	0	0	0	0	0	0	0	0	0	0	0	0	1	1	1	0
EJP_H_RIVM2019-128	ERR9966604	PRJEB54672	11	63	2019	Atlantic Lineage	5-14	Male	non-invasive	Unknown		Persistent	S	S	S	S	S	1	1	0	0	0	0	0	0	0	0	0	0	0	0	0	0	0	0	0	0	0	0	0	0	0	0	0	0	1	1	1	0
EJP_H_RIVM2019-131	ERR9966607	PRJEB54672	11	66	2019	Atlantic Lineage	15-59	Female	non-invasive	Yes	Africa	Non-persistent	S	S	S	S	S	1	1	0	0	0	0	0	0	0	0	0	0	0	0	0	0	0	0	0	0	0	0	0	0	0	0	0	0	1	1	1	0
EJP_H_RIVM2019-140	ERR9966644	PRJEB54672	11	72	2019	Global Lineage	15-59	Female	non-invasive	Yes	Africa	Non-persistent	R	R	R	R	S	1	1	0	1	0	0	0	1	0	1	0	0	0	1	0	0	0	0	0	0	0	0	1	0	0	0	0	0	1	1	1	0
EJP_H_RIVM2019-141	ERR9966645	PRJEB54672	11	56	2019	Global Lineage	>=60	Female	non-invasive	Unknown		Non-persistent	S	S	S	S	S	1	1	0	0	0	0	0	0	0	0	0	0	0	0	0	0	0	0	0	0	0	0	0	0	0	0	0	0	1	1	1	0
EJP_H_RIVM2019-142	ERR9966646	PRJEB54672	11	51	2019	Global Lineage	15-59	Female	non-invasive	Unknown		Persistent	R	R	R	R	R	1	1	1	1	1	1	1	0	0	0	0	0	0	0	0	0	0	0	0	0	0	0	1	0	0	0	0	0	1	1	1	0
EJP_H_RIVM2019-143	ERR9966647	PRJEB54672	11	27	2019	Atlantic Lineage	0-4	Male	non-invasive	Unknown		Persistent	S	S	S	S	S	1	1	0	0	0	0	0	0	0	0	0	0	0	0	0	0	0	0	0	0	0	0	0	0	0	0	0	0	1	1	1	0
EJP_H_RIVM2019-147	ERR9966651	PRJEB54672	11	63	2019	Atlantic Lineage	5-14	Female	non-invasive	Unknown		Persistent	S	S	S	S	S	1	1	0	0	0	0	0	0	0	0	0	0	0	0	0	0	0	0	0	0	0	0	0	0	0	0	0	0	1	1	1	0
EJP_H_RIVM2019-150	ERR9966654	PRJEB54672	11	75	2019	Atlantic Lineage	15-59	Male	non-invasive	Unknown		Non-persistent	S	S	S	S	S	1	1	0	0	0	0	0	0	0	0	0	0	0	0	0	0	0	0	0	0	0	0	0	0	0	0	0	0	1	1	1	0
EJP_H_RIVM2019-155	ERR9966659	PRJEB54672	11	63	2019	Atlantic Lineage	>=60	Male	non-invasive	Unknown		Persistent	S	S	S	S	S	1	1	0	0	0	0	0	0	0	0	0	0	0	0	0	0	0	0	0	0	0	0	0	0	0	0	0	0	1	1	1	0
EJP_H_RIVM2019-159	ERR9966663	PRJEB54672	11	77	2019	Global Lineage	15-59	Female	non-invasive	Unknown		Non-persistent	S	R	R	R	S	1	1	0	0	0	0	0	0	1	0	0	0	0	0	0	0	0	0	0	0	0	0	0	0	0	0	0	0	1	1	1	0
EJP_H_RIVM2019-163	ERR9966666	PRJEB54672	11	27	2019	Atlantic Lineage	0-4	Male	non-invasive	Unknown		Persistent	S	S	S	S	S	1	1	0	0	0	0	0	0	0	0	0	0	0	0	0	0	0	0	0	0	0	0	0	0	0	0	0	0	1	1	1	0
EJP_H_RIVM2019-164	ERR9966667	PRJEB54672	11	77	2019	Global Lineage	5-14	Male	non-invasive	Unknown		Non-persistent	S	S	S	S	S	1	1	0	0	0	0	0	0	1	0	0	0	0	0	0	0	0	0	0	0	0	0	0	0	0	0	0	0	1	1	1	0
EJP_H_RIVM2019-165	ERR9966668	PRJEB54672	11	79	2019	Atlantic Lineage	0-4	Male	non-invasive	Unknown		Non-persistent	S	R	R	R	S	1	1	0	0	0	0	0	0	0	0	0	0	0	0	0	0	0	0	0	0	0	0	0	0	0	0	0	0	1	1	1	0
EJP_H_RIVM2019-166	ERR9966669	PRJEB54672	11	80	2019	Global Lineage	0-4	Female	non-invasive	Unknown		Non-persistent	S	S	S	S	S	1	1	0	0	0	0	0	0	0	0	0	0	0	0	0	0	0	0	0	0	0	0	0	0	0	0	0	0	1	1	1	0
EJP_H_RIVM2019-172	ERR9971190	PRJEB54672	11	82	2019	Atlantic Lineage	5-14	Male	non-invasive	Unknown		Non-persistent	S	S	S	S	S	1	1	0	0	0	0	0	0	0	0	0	0	0	0	0	0	0	0	0	0	0	0	0	0	0	0	0	0	1	1	1	0
EJP_H_RIVM2019-177	ERR9971195	PRJEB54672	11	51	2019	Global Lineage	0-4	Male	non-invasive	Unknown		Persistent	R	R	R	R	R	1	1	1	1	1	1	1	0	0	0	0	0	0	0	0	0	0	0	0	0	0	0	1	0	0	0	0	0	1	1	1	0
EJP_H_RIVM2019-183	ERR9971201	PRJEB54672	11	80	2019	Global Lineage	0-4	Male	non-invasive	Unknown		Non-persistent	S	S	S	S	S	1	1	0	0	0	0	0	0	0	0	0	0	0	0	0	0	0	0	0	0	0	0	0	0	0	0	0	0	1	1	1	0
EJP_H_RIVM2019-184	ERR9971202	PRJEB54672	11	27	2019	Atlantic Lineage	5-14	Female	non-invasive	Unknown		Persistent	S	S	S	S	S	1	1	0	0	0	0	0	0	0	0	0	0	0	0	0	0	0	0	0	0	0	0	0	0	0	0	0	0	1	1	1	0
EJP_H_RIVM2019-189	ERR9971207	PRJEB54672	11	27	2019	Atlantic Lineage	15-59	Male	non-invasive	Unknown		Persistent	S	S	S	S	S	1	1	0	0	0	0	0	0	0	0	0	0	0	0	0	0	0	0	0	0	0	0	0	0	0	0	0	0	1	1	1	0
EJP_H_RIVM2019-198	ERR9971219	PRJEB54672	11	63	2019	Atlantic Lineage	>=60	Male	non-invasive	Unknown		Persistent	S	S	S	S	S	1	1	0	0	0	0	0	0	0	0	0	0	0	0	0	0	0	0	0	0	0	0	0	0	0	0	0	0	1	1	1	0
EJP_H_RIVM2019-210	ERR9971221	PRJEB54672	11	35	2019	Atlantic Lineage	>=60	Female	non-invasive	Unknown		Persistent	S	S	S	S	S	1	1	0	0	0	0	0	0	0	0	0	0	0	0	0	0	0	0	0	0	0	0	0	0	0	0	0	0	1	1	1	0
EJP_H_RIVM2019-229	ERR9971224	PRJEB54672	11	108	2019	Global Lineage	15-59	Male	non-invasive	Unknown		Non-persistent	S	S	S	S	S	1	1	0	0	0	0	0	0	0	0	0	0	0	0	0	0	0	0	0	0	0	0	0	0	0	0	0	0	1	1	1	0
EJP_H_RIVM2019-231	ERR9971226	PRJEB54672	11	109	2019	Global Lineage	5-14	Female	non-invasive	Unknown		Non-persistent	R	R	R	R	S	1	1	0	0	0	0	0	0	1	0	0	0	0	0	0	0	0	0	0	0	0	0	0	0	0	0	0	0	1	1	1	0
EJP_H_RIVM2019-234	ERR9971229	PRJEB54672	11	70	2019	Global Lineage	>=60	Female	non-invasive	Unknown		Non-persistent	S	S	S	S	S	1	1	0	0	0	0	0	0	0	0	0	0	0	0	0	0	0	0	0	0	0	0	0	0	0	0	0	0	1	1	1	0
EJP_H_RIVM2019-238	ERR9971233	PRJEB54672	11	63	2019	Atlantic Lineage	5-14	Female	non-invasive	Unknown		Persistent	S	S	S	S	S	1	1	0	0	0	0	0	0	0	0	0	0	0	0	0	0	0	0	0	0	0	0	0	0	0	0	0	0	1	1	1	0
EJP_H_RIVM2019-244	ERR9971241	PRJEB54672	11	114	2019	Atlantic Lineage	5-14	Male	non-invasive	Unknown		Non-persistent	S	S	S	S	S	1	1	0	0	0	0	0	0	0	0	0	0	0	0	0	0	0	0	0	0	0	0	0	0	0	0	0	0	1	1	1	0
EJP_H_RIVM2019-246	ERR9971243	PRJEB54672	11	27	2019	Atlantic Lineage	>=60	Male	invasive	Unknown		Persistent	S	S	S	S	S	1	1	0	0	0	0	0	0	0	0	0	0	0	0	0	0	0	0	0	0	0	0	0	0	0	0	0	0	1	1	1	0
EJP_H_RIVM2019-248	ERR9971245	PRJEB54672	1925	116	2019	Global Lineage	15-59	Female	non-invasive	Unknown		Non-persistent	S	R	R	R	S	1	1	0	0	0	0	0	1	0	1	0	0	0	0	0	0	0	0	0	0	0	0	0	0	0	0	0	0	1	1	1	0
EJP_H_RIVM2019-251	ERR9971248	PRJEB54672	11	118	2019	Global Lineage	15-59	Female	non-invasive	Yes	Asia	Non-persistent	S	R	R	R	S	1	1	0	0	0	0	0	0	0	1	0	0	0	0	0	0	0	0	0	0	0	0	0	0	0	0	0	0	1	1	1	0
EJP_H_RIVM2019-256	ERR9971251	PRJEB54672	11	16	2019	Global Lineage	15-59	Female	non-invasive	Unknown		Non-persistent						1	1	0	0	0	0	0	0	0	0	0	0	0	0	0	0	0	0	0	0	0	0	0	0	0	0	0	0	1	1	1	0
EJP_H_RIVM2019-257	ERR9971252	PRJEB54672	11	115	2019	Atlantic Lineage	15-59	Female	non-invasive	Unknown		Non-persistent	S	S	S	S	S	1	1	0	0	0	0	0	0	0	0	0	0	0	0	0	0	0	0	0	0	0	0	0	0	0	0	0	0	1	1	1	0
EJP_H_RIVM2019-261	ERR9971256	PRJEB54672	11	124	2019	Global Lineage	15-59	Male	non-invasive	Unknown		Non-persistent	R	R	R	R	S	1	1	1	0	0	0	0	0	0	0	0	0	0	1	0	0	0	0	0	0	0	0	0	0	0	0	0	0	1	1	1	0
EJP_H_RIVM2019-266	ERR9971261	PRJEB54672	11	127	2019	Global Lineage	5-14	Female	unknown	Unknown		Non-persistent	S	S	S	S	S	1	1	0	0	0	0	0	0	0	1	0	0	0	0	0	0	0	0	0	0	0	0	0	0	0	0	0	0	1	1	1	0
EJP_H_RIVM2019-267	ERR9971262	PRJEB54672	11	128	2019	Unknown	15-59		non-invasive	Unknown		Non-persistent	S	S	S	S	S	1	1	0	0	0	0	0	0	0	0	0	0	0	0	0	0	0	0	0	0	0	0	0	0	0	0	0	0	1	1	1	0
EJP_H_RIVM2019-268	ERR9971263	PRJEB54672	11	129	2019	Atlantic Lineage	15-59	Male	non-invasive	Unknown		Non-persistent	S	R	R	R	S	1	1	0	0	0	0	0	0	0	0	0	0	1	0	0	0	0	0	0	0	0	0	0	0	0	0	0	0	1	1	1	0
EJP_H_RIVM2019-271	ERR9971372	PRJEB54672	11	27	2019	Unknown	15-59	Male	non-invasive	Yes	Africa	Persistent	S	R	R	R	S	1	1	0	0	0	0	0	0	0	0	0	0	0	0	0	0	0	0	0	0	0	0	0	0	0	0	0	0	1	1	1	0
EJP_H_RIVM2019-274	ERR9971375	PRJEB54672	11	80	2019	Global Lineage	>=60	Male	non-invasive	Unknown		Non-persistent	S	S	S	S	S	1	1	0	0	0	0	0	0	0	0	0	0	0	0	0	0	0	0	0	0	0	0	0	0	0	0	0	0	1	1	1	0
EJP_H_RIVM2019-283	ERR9971900	PRJEB54672	11	27	2019	Atlantic Lineage	15-59	Female	non-invasive	Unknown		Persistent	S	S	S	S	S	1	1	0	0	0	0	0	0	0	0	0	0	0	0	0	0	0	0	0	0	0	0	0	0	0	0	0	0	1	1	1	0
EJP_H_RIVM2019-286	ERR9971903	PRJEB54672	11	27	2019	Atlantic Lineage	5-14	Male	non-invasive	Unknown		Persistent	S	S	S	S	S	1	1	0	0	0	0	0	0	0	0	0	0	0	0	0	0	0	0	0	0	0	0	0	0	0	0	0	0	1	1	1	0
EJP_H_RIVM2019-291	ERR9971908	PRJEB54672	11	117	2019	Atlantic Lineage	>=60	Male	non-invasive	Unknown		Non-persistent	S	S	S	S	S	1	1	0	0	0	0	0	0	0	0	0	0	0	0	0	0	0	0	0	0	0	0	0	0	0	0	0	0	1	1	1	0
EJP_H_RIVM2019-292	ERR9971909	PRJEB54672	11	63	2019	Atlantic Lineage	5-14	Female	non-invasive	Unknown		Persistent	S	S	S	S	S	1	1	0	0	0	0	0	0	0	0	0	0	0	0	0	0	0	0	0	0	0	0	0	0	0	0	0	0	1	1	1	0
EJP_H_RIVM2019-300	ERR9971917	PRJEB54672	11	141	2019	Atlantic Lineage	15-59	Female	non-invasive	Unknown		Persistent	S	S	S	S	S	1	1	0	0	0	0	0	0	0	0	0	0	0	0	0	0	0	0	0	0	0	0	0	0	0	0	0	0	1	1	1	0
EJP_H_RIVM2019-302	ERR9972492	PRJEB54672	11	143	2019	Atlantic Lineage	15-59	Male	non-invasive	Yes	Middle East	Non-persistent	S	S	S	S	S	1	1	0	0	0	0	0	0	0	0	0	0	0	0	0	0	0	0	0	0	0	0	0	0	0	0	0	0	1	1	1	0
EJP_H_RIVM2019-304	ERR9972502	PRJEB54672	11	13	2019	Atlantic Lineage	5-14	Female	non-invasive	Unknown		Persistent						1	1	0	0	0	0	0	0	0	0	0	0	0	0	0	0	0	0	0	0	0	0	0	0	0	0	0	0	1	1	1	0
EJP_H_RIVM2019-305	ERR9972503	PRJEB54672	11	13	2019	Atlantic Lineage	5-14	Female	non-invasive	Unknown		Persistent	S	S	S	S	S	1	1	0	0	0	0	0	0	0	0	0	0	0	0	0	0	0	0	0	0	0	0	0	0	0	0	0	0	1	1	1	0
EJP_H_RIVM2019-311	ERR9972509	PRJEB54672	11	138	2019	Atlantic Lineage	15-59	Male	non-invasive	Unknown		Non-persistent	R	S	S	S	S	1	1	0	1	0	0	0	0	0	0	0	0	0	0	0	0	0	0	0	0	0	0	0	0	0	0	0	0	1	1	1	0
EJP_H_RIVM2019-320	ERR9972517	PRJEB54672	11	150	2019	Atlantic Lineage	0-4	Male	non-invasive	Unknown		Non-persistent	S	S	S	S	S	1	1	0	0	0	0	0	0	0	0	0	0	0	0	0	0	0	0	0	0	0	0	0	0	0	0	0	0	1	1	1	0
EJP_H_RIVM2019-326	ERR9972523	PRJEB54672	11	139	2019	Atlantic Lineage	15-59	Female	non-invasive	Yes	Middle East	Non-persistent	S	S	S	S	S	1	1	0	0	0	0	0	0	0	0	0	0	0	0	0	0	0	0	0	0	0	0	0	0	0	0	0	0	1	1	1	0
EJP_H_RIVM2019-330	ERR9972526	PRJEB54672	11	63	2019	Atlantic Lineage	15-59	Female	non-invasive	Unknown		Persistent	S	S	S	S	S	1	1	0	0	0	0	0	0	0	0	0	0	0	0	0	0	0	0	0	0	0	0	0	0	0	0	0	0	1	1	1	0
EJP_H_RIVM2019-35	ERR9972790	PRJEB54672	3233	6	2019	Atlantic Lineage	15-59	Female	non-invasive	Unknown		Non-persistent	S	S	S	S	S	1	1	0	0	0	0	0	0	0	0	0	0	0	0	0	0	0	0	0	0	0	0	0	0	0	0	0	0	1	1	1	0
EJP_H_RIVM2019-331	ERR9972791	PRJEB54672	11	63	2019	Atlantic Lineage	>=60	Female	unknown	Unknown		Persistent	S	S	S	S	S	1	1	0	0	0	0	0	0	0	0	0	0	0	0	0	0	0	0	0	0	0	0	0	0	0	0	0	0	1	1	1	0
EJP_H_RIVM2019-337	ERR9972797	PRJEB54672	11	27	2019	Atlantic Lineage	15-59	Female	non-invasive	Unknown		Persistent	S	S	S	S	S	1	1	0	0	0	0	0	0	0	0	0	0	0	0	0	0	0	0	0	0	0	0	0	0	0	0	0	0	1	1	1	0
EJP_H_RIVM2019-340	ERR9972800	PRJEB54672	11	111	2019	Atlantic Lineage	15-59	Female	non-invasive	Unknown		Non-persistent						1	1	0	0	0	0	0	0	0	0	0	0	0	0	0	0	0	0	0	0	0	0	0	0	0	0	0	0	1	1	1	0
EJP_H_RIVM2019-342	ERR9972802	PRJEB54672	11	138	2019	Atlantic Lineage	15-59	Female	non-invasive	Yes	Europe	Non-persistent	R	S	S	S	S	1	1	0	1	0	0	0	0	0	0	0	0	0	0	0	0	0	0	0	0	0	0	0	0	0	0	0	0	1	1	1	0
EJP_H_RIVM2019-343	ERR9972803	PRJEB54672	11	158	2019	Global Lineage	>=60	Male	non-invasive	Unknown		Non-persistent	S	R	R	R	S	1	1	0	0	0	0	0	0	0	1	0	0	0	0	0	0	0	0	0	0	0	0	0	0	0	0	0	0	1	1	1	0
EJP_H_RIVM2019-344	ERR9972804	PRJEB54672	11	51	2019	Global Lineage	15-59	Male	non-invasive	Yes	America	Persistent	R	R	R	R	R	1	1	1	1	1	1	1	0	0	0	0	0	0	0	0	0	0	0	0	0	0	0	1	0	0	0	0	0	1	1	1	0
EJP_H_RIVM2019-345	ERR9972805	PRJEB54672	183	159	2019	Other	0-4	Male	non-invasive	Unknown		Non-persistent						1	1	0	0	0	0	0	0	0	0	0	0	0	0	0	0	0	0	0	0	0	0	0	0	0	0	0	0	1	1	1	0
EJP_H_RIVM2019-348	ERR9972808	PRJEB54672	11	161	2019	Global Lineage	15-59	Male	non-invasive	Yes	America	Non-persistent	S	S	S	S	S	1	1	0	0	0	0	0	0	0	0	0	0	0	0	0	0	0	0	0	0	0	0	0	0	0	0	0	0	1	1	1	0
EJP_H_RIVM2019-356	ERR9972835	PRJEB54672	11	63	2019	Atlantic Lineage	15-59	Male	non-invasive	Unknown		Persistent	S	S	S	S	S	1	1	0	0	0	0	0	0	0	0	0	0	0	0	0	0	0	0	0	0	0	0	0	0	0	0	0	0	1	1	1	0
EJP_H_RIVM2019-38	ERR9974890	PRJEB54672	11	9	2019	Atlantic Lineage	5-14	Male	non-invasive	Unknown		Non-persistent	S	S	S	S	S	1	1	0	0	0	0	0	0	0	0	0	0	0	0	0	0	0	0	0	0	0	0	0	0	0	0	0	0	1	1	1	0
EJP_H_RIVM2019-363	ERR9974894	PRJEB54672	11	63	2019	Atlantic Lineage	15-59	Male	non-invasive	Unknown		Persistent						1	1	0	0	0	0	0	0	0	0	0	0	0	0	0	0	0	0	0	0	0	0	0	0	0	0	0	0	1	1	1	0
EJP_H_RIVM2019-368	ERR9974899	PRJEB54672	11	63	2019	Atlantic Lineage	5-14	Female	non-invasive	Unknown		Persistent	S	S	S	S	S	1	1	0	0	0	0	0	0	0	0	0	0	0	0	0	0	0	0	0	0	0	0	0	0	0	0	0	0	1	1	1	0
EJP_H_RIVM2019-370	ERR9974901	PRJEB54672	183	170	2019	Other	5-14	Male	non-invasive	Unknown		Non-persistent						1	1	0	0	0	0	0	0	0	0	0	0	0	0	0	0	0	0	0	0	0	0	0	0	0	0	0	0	1	1	1	0
EJP_H_RIVM2019-371	ERR9974902	PRJEB54672	11	63	2019	Atlantic Lineage	>=60	Male	non-invasive	Unknown		Persistent	S	S	S	S	S	1	1	0	0	0	0	0	0	0	0	0	0	0	0	0	0	0	0	0	0	0	0	0	0	0	0	0	0	1	1	1	0
EJP_H_RIVM2019-373	ERR9975000	PRJEB54672	11	150	2019	Atlantic Lineage	15-59	Male	non-invasive	Unknown		Non-persistent						1	1	0	0	0	0	0	0	0	0	0	0	0	0	0	0	0	0	0	0	0	0	0	0	0	0	0	0	1	1	1	0
EJP_H_RIVM2019-374	ERR9975001	PRJEB54672	11	169	2019	Global Lineage	>=60	Female	non-invasive	Unknown		Non-persistent	S	S	S	S	S	1	1	0	0	0	0	0	0	0	0	0	0	0	0	0	0	0	0	0	0	0	0	0	0	0	0	0	0	1	1	1	0
EJP_H_RIVM2019-386	ERR9975012	PRJEB54672	11	169	2019	Global Lineage	0-4	Male	non-invasive	Unknown		Non-persistent	S	S	S	S	S	1	1	0	0	0	0	0	0	0	0	0	0	0	0	0	0	0	0	0	0	0	0	0	0	0	0	0	0	1	1	1	0
EJP_H_RIVM2019-392	ERR9976138	PRJEB54672	11	13	2019	Atlantic Lineage	>=60	Female	invasive	Unknown		Persistent	S	S	S	S	S	1	1	0	0	0	0	0	0	0	0	0	0	0	0	0	0	0	0	0	0	0	0	0	0	0	0	0	0	1	1	1	0
EJP_H_RIVM2019-394	ERR9976140	PRJEB54672	11	175	2019	Atlantic Lineage	15-59	Male	invasive	Unknown		Non-persistent	S	S	S	S	S	1	1	0	0	0	0	0	0	0	0	0	0	0	0	0	0	0	0	0	0	0	0	0	0	0	0	0	0	1	1	1	0
EJP_H_RIVM2019-395	ERR9976141	PRJEB54672	11	176	2019	Atlantic Lineage	0-4	Female	non-invasive	Yes	Africa	Non-persistent	S	S	S	S	S	1	1	0	0	0	0	0	0	0	0	0	0	0	0	0	0	0	0	0	0	0	0	0	0	0	0	0	0	1	1	1	0
EJP_H_RIVM2019-397	ERR9976143	PRJEB54672	11	177	2019	Global Lineage	15-59	Male	non-invasive	Unknown		Non-persistent	S	R	R	R	S	1	1	1	0	0	0	0	1	0	0	0	0	0	0	0	0	0	0	0	0	0	0	0	0	0	0	0	0	1	1	1	0
EJP_H_RIVM2019-403	ERR9976149	PRJEB54672	11	117	2019	Atlantic Lineage	15-59	Female	non-invasive	Yes	Middle East	Non-persistent	S	S	S	S	S	1	1	0	0	0	0	0	0	0	0	0	0	0	0	0	0	0	0	0	0	0	0	0	0	0	0	0	0	1	1	1	0
EJP_H_RIVM2019-405	ERR9976151	PRJEB54672	11	36	2019	Global Lineage	15-59	Male	non-invasive	Unknown		Non-persistent	S	R	R	R	S	1	1	0	0	0	0	0	0	1	0	0	0	0	0	0	0	0	0	0	0	0	0	0	0	0	0	0	0	1	1	1	0
EJP_H_RIVM2019-413	ERR9976159	PRJEB54672	11	183	2019	Atlantic Lineage	0-4	Female	non-invasive	Unknown		Non-persistent	S	S	S	S	S	1	1	0	0	0	0	0	0	0	0	0	0	0	0	0	0	0	0	0	0	0	0	0	0	0	0	0	0	1	1	1	0
EJP_H_RIVM2019-414	ERR9976160	PRJEB54672	11	54	2019	Global Lineage	0-4	Male	non-invasive	Yes	Africa	Non-persistent	R	S	S	S	S	1	1	0	0	0	0	0	1	0	0	0	1	0	0	0	0	0	0	0	0	0	0	0	0	0	0	0	0	1	1	1	0
EJP_H_RIVM2019-416	ERR9976172	PRJEB54672	11	93	2019	Global Lineage	>=60	Female	non-invasive	Unknown		Non-persistent	S	R	R	R	S	1	1	0	0	0	0	0	0	0	1	0	0	0	0	0	0	0	0	0	0	0	0	0	0	0	0	0	0	1	1	1	0
EJP_H_RIVM2019-418	ERR9976174	PRJEB54672	11	54	2019	Global Lineage	5-14	Female	non-invasive	Yes	Africa	Non-persistent	R	S	S	S	S	1	1	0	0	0	0	0	1	0	0	0	1	0	0	0	0	0	0	0	0	0	0	0	0	0	0	0	0	1	1	1	0
EJP_H_RIVM2019-49	ERR9976182	PRJEB54672	11	16	2019	Unknown	0-4	Male	non-invasive	Unknown		Non-persistent	S	S	S	S	S	1	1	0	0	0	0	0	0	0	0	0	0	0	0	0	0	0	0	0	0	0	0	0	0	0	0	0	0	1	1	1	0
EJP_H_RIVM2019-50	ERR9976183	PRJEB54672	11	10	2019	Unknown	>=60	Male	non-invasive	Unknown		Non-persistent	S	S	S	S	S	1	1	0	0	0	0	0	0	0	0	0	0	0	0	0	0	0	0	0	0	0	0	0	0	0	0	0	0	1	1	1	0
EJP_H_RIVM2019-421	ERR9976184	PRJEB54672	11	63	2019	Atlantic Lineage	>=60	Female	non-invasive	Unknown		Persistent	S	S	S	S	S	1	1	0	0	0	0	0	0	0	0	0	0	0	0	0	0	0	0	0	0	0	0	0	0	0	0	0	0	1	1	1	0
EJP_H_RIVM2019-422	ERR9976185	PRJEB54672	11	99	2019	Atlantic Lineage	5-14	Female	non-invasive	Unknown		Non-persistent	S	S	S	S	S	1	1	0	0	0	0	0	0	0	0	0	0	0	0	0	0	0	0	0	0	0	0	0	0	0	0	0	0	1	1	1	0
EJP_H_RIVM2019-424	ERR9976187	PRJEB54672	11	96	2019	Atlantic Lineage	>=60	Male	invasive	Unknown		Persistent	S	S	S	S	S	1	1	0	0	0	0	0	0	0	0	0	0	0	0	0	0	0	0	0	0	0	0	0	0	0	0	0	0	1	1	1	0
EJP_H_RIVM2019-425	ERR9976188	PRJEB54672	11	169	2019	Global Lineage	0-4	Female	non-invasive	Unknown		Non-persistent	S	S	S	S	S	1	1	0	0	0	0	0	0	0	0	0	0	0	0	0	0	0	0	0	0	0	0	0	0	0	0	0	0	1	1	1	0
EJP_H_RIVM2019-430	ERR9976193	PRJEB54672	11	188	2019	Atlantic Lineage	15-59	Female	non-invasive	Unknown		Non-persistent	S	S	S	S	S	1	1	0	0	0	0	0	0	0	0	0	0	0	0	0	0	0	0	0	0	0	0	0	0	0	0	0	0	1	1	1	0
EJP_H_RIVM2019-434	ERR9976197	PRJEB54672	3233	190	2019	Atlantic Lineage	15-59	Male	non-invasive	Unknown		Non-persistent	S	S	S	S	S	1	1	0	0	0	0	0	0	0	0	0	0	0	0	0	0	0	0	0	0	0	0	0	0	0	0	0	0	1	1	1	0
EJP_H_RIVM2019-436	ERR9976293	PRJEB54672	11	192	2019	Unknown	15-59	Male	non-invasive	Unknown		Non-persistent	S	R	R	R	S	Unknown	Unknown	Unknown	Unknown	Unknown	Unknown	Unknown	Unknown	Unknown	Unknown	Unknown	Unknown	Unknown	Unknown	Unknown	Unknown	Unknown	Unknown	Unknown	Unknown	Unknown	Unknown	Unknown	Unknown	Unknown	Unknown	Unknown	Unknown	Unknown	Unknown	Unknown	Unknown
EJP_H_RIVM2019-437	ERR9976294	PRJEB54672	11	54	2019	Unknown	0-4	Male	non-invasive	Yes	Africa	Non-persistent	R	S	S	S	S	Unknown	Unknown	Unknown	Unknown	Unknown	Unknown	Unknown	Unknown	Unknown	Unknown	Unknown	Unknown	Unknown	Unknown	Unknown	Unknown	Unknown	Unknown	Unknown	Unknown	Unknown	Unknown	Unknown	Unknown	Unknown	Unknown	Unknown	Unknown	Unknown	Unknown	Unknown	Unknown
EJP_H_RIVM2019-59	ERR9976311	PRJEB54672	1925	23	2019	Global Lineage	15-59	Female	non-invasive	Unknown		Non-persistent	S	S	S	S	S	1	1	0	0	0	0	0	0	0	0	0	0	0	0	0	0	0	0	0	0	0	0	0	0	0	0	0	0	1	1	1	0
EJP_H_RIVM2019-67	ERR9976319	PRJEB54672	11	26	2019	Atlantic Lineage	15-59	Male	non-invasive	Yes	Africa	Persistent	S	R	R	R	S	1	1	0	0	0	0	0	0	0	0	1	0	0	0	0	0	0	0	0	0	0	0	0	0	0	0	0	0	1	1	1	0
EJP_H_RIVM2019-69	ERR9976321	PRJEB54672	11	29	2019	Global Lineage	15-59	Male	non-invasive	Unknown		Non-persistent	S	S	S	S	S	1	1	0	0	0	0	0	0	0	0	0	0	0	0	0	0	0	0	0	0	0	0	0	0	0	0	0	0	1	1	1	0
EJP_H_RIVM2019-71	ERR9976355	PRJEB54672	11	26	2019	Atlantic Lineage	15-59	Female	non-invasive	Yes	Africa	Persistent	S	R	R	R	S	1	1	0	0	0	0	0	0	0	0	1	0	0	0	0	0	0	0	0	0	0	0	0	0	0	0	0	0	1	1	1	0
EJP_H_RIVM2019-72	ERR9976356	PRJEB54672	11	26	2019	Atlantic Lineage	15-59	Female	non-invasive	Unknown		Persistent	S	R	R	R	S	1	1	0	0	0	0	0	0	0	0	1	0	0	0	0	0	0	0	0	0	0	0	0	0	0	0	0	0	1	1	1	0
EJP_H_RIVM2019-75	ERR9976359	PRJEB54672	11	28	2019	Global Lineage	>=60	Female	non-invasive	Unknown		Persistent	S	S	S	S	S	1	1	0	0	0	0	0	0	0	0	0	0	0	0	0	0	0	0	0	0	0	0	0	0	0	0	0	0	1	1	1	0
EJP_H_RIVM2019-83	ERR9976366	PRJEB54672	11	26	2019	Atlantic Lineage	>=60	Female	non-invasive	Unknown		Persistent	S	R	R	R	S	1	1	0	0	0	0	0	0	0	0	1	0	0	0	0	0	0	0	0	0	0	0	0	0	0	0	0	0	1	1	1	0
EJP_H_RIVM2019-92	ERR9976409	PRJEB54672	11	35	2019	Atlantic Lineage	>=60	Male	invasive	Unknown		Persistent	S	S	S	S	S	1	1	0	0	0	0	0	0	0	0	0	0	0	0	0	0	0	0	0	0	0	0	0	0	0	0	0	0	1	1	1	0
EJP_H_RIVM2019-93	ERR9976410	PRJEB54672	11	45	2019	Unknown	>=60	Female	non-invasive	Unknown		Persistent	R	S	S	S	S	1	1	0	0	0	0	0	0	0	0	0	0	1	0	0	0	0	0	0	0	0	0	0	0	0	0	0	0	1	1	1	0
EJP_H_RIVM2019-97	ERR9976414	PRJEB54672	11	48	2019	Global Lineage	5-14	Female	non-invasive	Unknown		Persistent	S	S	S	S	S	1	1	1	1	1	1	1	0	0	0	0	0	0	0	0	0	0	0	0	0	0	0	1	0	0	0	0	0	1	1	1	0
EJP_H_RIVM2019-98	ERR9976415	PRJEB54672	11	49	2019	Atlantic Lineage	5-14	Female	non-invasive	Yes	Middle East	Non-persistent	R	R	R	R	S	1	1	0	0	0	0	0	0	0	0	0	0	0	0	0	0	0	0	0	0	0	0	0	0	0	0	0	0	1	1	1	0
EJP_H_RIVM2019-99	ERR9976416	PRJEB54672	11	50	2019	Global Lineage	15-59	Female	non-invasive	Yes	Middle East	Non-persistent	S	S	S	S	S	1	1	0	0	0	0	0	0	0	0	0	0	0	0	0	0	0	0	0	0	0	0	0	0	0	0	0	0	1	1	1	0
EJP_H_RIVM2020-25	ERR9976422	PRJEB54672	11	202	2020	Unknown	15-59	Female	non-invasive	Unknown		Non-persistent	S	S	S	S	S	1	1	0	0	0	0	0	0	0	0	0	0	0	0	0	0	0	0	0	0	0	0	0	0	0	0	0	0	1	1	1	0
EJP_H_RIVM2020-27	ERR9976424	PRJEB54672	11	193	2020	Atlantic Lineage	15-59	Male	non-invasive	Unknown		Non-persistent	S	S	S	S	S	1	1	0	0	0	0	0	0	0	0	0	0	0	0	0	0	0	0	0	0	0	0	0	0	0	0	0	0	1	1	1	0
EJP_H_RIVM2020-30	ERR9976427	PRJEB54672	11	205	2020	Atlantic Lineage	15-59	Male	non-invasive	Unknown		Non-persistent	S	S	S	S	S	1	1	0	0	0	0	0	0	0	0	0	0	0	0	0	0	0	0	0	0	0	0	0	0	0	0	0	0	1	1	1	0
EJP_H_RIVM2020-32	ERR9976429	PRJEB54672	11	200	2020	Global Lineage	5-14	Female	non-invasive	Unknown		Non-persistent	R	S	S	S	S	1	1	0	0	0	0	0	1	0	0	0	1	0	0	0	0	0	0	0	0	0	0	0	0	0	0	0	0	1	1	1	0
EJP_H_RIVM2020-35	ERR9976432	PRJEB54672	11	198	2020	Atlantic Lineage	>=60	Female	non-invasive	Unknown		Non-persistent						1	1	0	0	0	0	0	0	0	0	0	0	0	0	0	0	0	0	0	0	0	0	0	0	0	0	0	0	1	1	1	0
EJP_H_RIVM2020-39	ERR9976436	PRJEB54672	11	209	2020	Global Lineage	5-14	Male	non-invasive	Unknown		Non-persistent	S	R	R	R	S	1	1	0	0	0	0	0	0	0	1	0	0	0	0	0	0	0	0	0	0	0	0	0	0	0	0	0	0	1	1	1	0
EJP_H_RIVM2020-40	ERR9976437	PRJEB54672	11	210	2020	Global Lineage	0-4	Male	non-invasive	Yes	Africa	Non-persistent	R	S	S	S	S	1	1	0	0	0	0	0	1	0	0	0	1	0	0	0	0	0	0	0	0	0	0	0	0	0	0	0	0	1	1	1	0
EJP_H_RIVM2020-41	ERR9976438	PRJEB54672	11	211	2020	Atlantic Lineage	>=60	Male	invasive	Unknown		Persistent	S	S	S	S	S	1	1	0	0	0	0	0	0	0	0	0	0	0	0	0	0	0	0	0	0	0	0	0	0	0	0	0	0	1	1	1	0
EJP_H_RIVM2019-45	ERR9979830	PRJEB54672	11	16	2019	Unknown	15-59	Male	non-invasive	Unknown		Non-persistent	S	S	S	S	S	1	1	0	0	0	0	0	0	0	0	0	0	0	0	0	0	0	0	0	0	0	0	0	0	0	0	0	0	1	1	1	0
EJP_H_RIVM2019-201	ERR9979832	PRJEB54672	11	92	2019	Atlantic Lineage	0-4	Female	non-invasive	Unknown		Non-persistent	S	S	S	S	S	1	1	0	0	0	0	0	0	0	0	0	0	0	0	0	0	0	0	0	0	0	0	0	0	0	0	0	0	1	1	1	0
EJP_H_RIVM2019-204	ERR9979833	PRJEB54672	11	27	2019	Atlantic Lineage	15-59	Male	non-invasive	Unknown		Persistent	S	S	S	S	S	1	1	0	0	0	0	0	0	0	0	0	0	0	0	0	0	0	0	0	0	0	0	0	0	0	0	0	0	1	1	1	0
EJP_H_RIVM2019-213	ERR9979835	PRJEB54672	11	97	2019	Atlantic Lineage	0-4	Male	non-invasive	Unknown		Non-persistent	S	S	S	S	S	1	1	0	0	0	0	0	0	0	0	0	0	0	0	0	0	0	0	0	0	0	0	0	0	0	0	0	0	1	1	1	0
EJP_H_RIVM2019-215	ERR9979837	PRJEB54672	11	99	2019	Atlantic Lineage	15-59	Male	non-invasive	Unknown		Non-persistent	S	S	S	S	S	1	1	0	0	0	0	0	0	0	0	0	0	0	0	0	0	0	0	0	0	0	0	0	0	0	0	0	0	1	1	1	0
EJP_H_RIVM2019-216	ERR9979838	PRJEB54672	11	63	2019	Atlantic Lineage	15-59	Female	non-invasive	Unknown		Persistent	S	S	S	S	S	1	1	0	0	0	0	0	0	0	0	0	0	0	0	0	0	0	0	0	0	0	0	0	0	0	0	0	0	1	1	1	0
EJP_H_RIVM2019-37	ERR9974889	PRJEB54672	11	8	2019	Global Lineage	>=60	Male	non-invasive	Unknown		Non-persistent	R	S	S	S	S	1	1	0	1	0	0	0	1	0	0	0	1	0	0	0	0	0	0	0	0	0	0	0	0	0	0	0	0	1	1	1	0
EJP_H_RIVM2019-438	ERR9976295	PRJEB54672	11	193	2019	Unknown	15-59	Female	non-invasive	Unknown		Non-persistent	S	S	S	S	S	Unknown	Unknown	Unknown	Unknown	Unknown	Unknown	Unknown	Unknown	Unknown	Unknown	Unknown	Unknown	Unknown	Unknown	Unknown	Unknown	Unknown	Unknown	Unknown	Unknown	Unknown	Unknown	Unknown	Unknown	Unknown	Unknown	Unknown	Unknown	Unknown	Unknown	Unknown	Unknown
EJP_H_RIVM2019-442	ERR9976299	PRJEB54672	11	96	2019	Unknown	>=60	Female	non-invasive	Unknown		Persistent	S	S	S	S	S	1	1	0	0	0	0	0	0	0	0	0	0	0	0	0	0	0	0	0	0	0	0	0	0	0	0	0	0	1	1	1	0
EJP_H_RIVM2019-51	ERR9976303	PRJEB54672	11	18	2019	Atlantic Lineage	0-4	Male	non-invasive	Unknown		Non-persistent	S	S	S	S	S	1	1	0	0	0	0	0	0	0	0	0	0	0	0	0	0	0	0	0	0	0	0	0	0	0	0	0	0	1	1	1	0
EJP_H_RIVM2019-52	ERR9976304	PRJEB54672	11	19	2019	Unknown	15-59	Male	non-invasive	Unknown		Persistent	S	S	S	S	S	1	1	0	0	0	0	0	0	0	0	0	0	0	0	0	0	0	0	0	0	0	0	0	0	0	0	0	0	1	1	1	0
EJP_H_RIVM2019-55	ERR9976307	PRJEB54672	11	21	2019	Global Lineage	15-59	Male	non-invasive	Yes	America	Non-persistent	S	R	R	R	S	1	1	0	0	0	0	0	0	0	1	0	0	0	0	0	0	0	0	0	0	0	0	0	0	0	0	0	0	1	1	1	0
EJP_H_RIVM2019-57	ERR9976309	PRJEB54672	11	13	2019	Unknown	5-14	Female	non-invasive	Yes	Middle East	Persistent	S	S	S	S	S	1	1	0	0	0	0	0	0	0	0	0	0	0	0	0	0	0	0	0	0	0	0	0	0	0	0	0	0	1	1	1	0
EJP_H_RIVM2019-58	ERR9976310	PRJEB54672	3406	22	2019	Unknown	15-59	Male	non-invasive	Unknown		Non-persistent	S	S	S	S	S	1	1	0	0	0	0	0	0	0	0	0	0	0	0	0	0	0	0	0	0	0	0	0	0	0	0	0	0	1	1	1	0
EJP_H_RIVM2020-22	ERR9976419	PRJEB54672	11	199	2019	Unknown	15-59	Male	non-invasive	Unknown		Non-persistent	S	R	R	R	S	1	1	0	0	0	0	0	0	0	0	1	0	0	0	0	0	0	0	0	0	0	0	0	0	0	0	0	0	1	1	1	0
EJP_H_RIVM2020-24	ERR9976421	PRJEB54672	11	201	2019	Unknown	0-4	Male	non-invasive	Unknown		Non-persistent	R	S	S	S	S	1	1	0	0	0	0	0	1	0	0	0	1	0	0	0	0	0	0	0	0	0	0	0	0	0	0	0	0	1	1	1	0
2024-12	ERR13259293	PRJEB60024	11	12	2019	Global Lineage	15-59	Female	non-invasive	Unknown		Non-persistent	R	R	R	R	R	1	1	1	1	1	1	1	1	0	0	0	0	0	0	0	0	0	0	0	0	0	0	1	0	0	0	0	0	1	1	1	0
2025-010	ERZ25066884	PRJEB60024	11	33	2019	Unknown	5-14	Male	non-invasive	Unknown		Non-persistent	S	S	S	S	S	Unknown	Unknown	Unknown	Unknown	Unknown	Unknown	Unknown	Unknown	Unknown	Unknown	Unknown	Unknown	Unknown	Unknown	Unknown	Unknown	Unknown	Unknown	Unknown	Unknown	Unknown	Unknown	Unknown	Unknown	Unknown	Unknown	Unknown	Unknown	Unknown	Unknown	Unknown	Unknown
2024-14	ERR13696798	PRJEB60024		44	2019	Unknown	5-14	Male	non-invasive	Unknown		Non-persistent	S	S	S	S	S	0	0	0	0	0	0	0	0	0	0	0	0	0	0	0	0	0	0	0	0	0	0	0	0	0	0	0	0	1	0	0	0
2024-15	ERR13259276	PRJEB60024		60	2019	Unknown	5-14	Male	non-invasive	Unknown		Non-persistent						0	0	0	0	1	1	1	1	0	1	0	0	0	0	1	1	0	0	0	0	0	0	1	0	0	1	0	0	1	0	0	0
2024-16	ERR13259280	PRJEB60024		78	2019	Unknown	>=60	Female	non-invasive	Unknown		Non-persistent						1	1	0	0	0	0	0	0	0	0	0	0	0	0	1	0	0	0	0	0	0	0	0	0	0	1	0	0	1	1	1	0
2024-17	ERR13696801	PRJEB60024		81	2019	Unknown	>=60	Female	non-invasive	Unknown		Non-persistent	S	S	S	S	S	0	0	0	1	1	1	1	1	0	0	1	0	0	0	1	1	0	0	1	0	0	0	1	0	0	1	0	1	1	0	0	0
2024-18	ERR13696802	PRJEB60024	11	80	2019	Global Lineage	5-14	Male	non-invasive	Unknown		Non-persistent	S	S	S	S	S	1	1	0	0	0	0	0	0	0	0	0	0	0	0	0	0	0	0	0	0	0	0	0	0	0	0	0	0	1	1	1	0
2024-19	ERR13696803	PRJEB60024	11	63	2019	Atlantic Lineage	15-59	Male	unknown	Unknown		Persistent	S	S	S	S	S	1	1	0	0	0	0	0	0	0	0	0	0	0	0	0	0	0	0	0	0	0	0	0	0	0	0	0	0	1	1	1	0
2024-20	ERR13696804	PRJEB60024	11	93	2019	Global Lineage	15-59	Male	non-invasive	Unknown		Non-persistent	S	R	R	R	S	1	1	0	0	0	0	0	0	0	1	0	0	0	0	0	0	0	0	0	0	0	0	0	0	0	0	0	0	1	1	1	0
2024-21	ERR13696805	PRJEB60024	11	85	2019	Atlantic Lineage	15-59	Female	non-invasive	Unknown		Persistent	S	S	S	S	S	1	1	0	0	0	0	0	0	0	0	0	0	0	0	0	0	0	0	0	0	0	0	0	0	0	0	0	0	1	1	1	0
2024-22	ERR13696806	PRJEB60024	11	94	2019	Global Lineage	15-59	Male	non-invasive	Unknown		Non-persistent	S	S	S	S	S	1	1	0	0	0	0	0	0	0	0	0	0	0	0	0	0	0	0	0	0	0	0	0	0	0	0	0	0	1	1	1	0
2024-23	ERR13696807	PRJEB60024	11	27	2019	Atlantic Lineage	5-14	Male	non-invasive	Unknown		Persistent	S	S	S	S	S	1	1	0	0	0	0	0	0	0	0	0	0	0	0	0	0	0	0	0	0	0	0	0	0	0	0	0	0	1	1	1	0
2024-24	ERR13696808	PRJEB60024	11	95	2019	Atlantic Lineage	5-14	Female	non-invasive	Unknown		Persistent	S	S	S	S	S	1	1	0	0	0	0	0	0	0	0	0	0	0	0	0	0	0	0	0	0	0	0	0	0	0	0	0	0	1	1	1	0
2024-25	ERR13696809	PRJEB60024	11	101	2019	Atlantic Lineage	0-4	Male	non-invasive	Yes	Europe	Persistent	S	S	S	S	S	1	1	0	0	0	0	0	0	0	0	0	0	0	0	0	0	0	0	0	0	0	0	0	0	0	0	0	0	1	1	1	0
2024-26	ERR13696810	PRJEB60024	11	102	2019	Global Lineage	15-59	Female	non-invasive	Unknown		Non-persistent						1	1	0	0	0	0	0	0	0	0	0	0	0	0	0	0	0	0	0	0	0	0	0	0	0	0	0	0	1	1	1	0
2024-27	ERR13696811	PRJEB60024	11	103	2019	Atlantic Lineage	15-59	Female	non-invasive	Unknown		Non-persistent	S	S	S	S	S	1	1	0	0	0	0	0	0	0	0	0	0	0	0	0	0	0	0	0	0	0	0	0	0	0	0	0	0	1	1	1	0
2024-28	ERR13696812	PRJEB60024	11	13	2019	Atlantic Lineage	15-59	Male	non-invasive	Unknown		Persistent	S	S	S	S	S	1	1	0	0	0	0	0	0	0	0	0	0	0	0	0	0	0	0	0	0	0	0	0	0	0	0	0	0	1	1	1	0
2024-29	ERR13696813	PRJEB60024	11	104	2019	Global Lineage	15-59	Male	non-invasive	Yes	Africa	Non-persistent	S	R	R	R	S	1	1	0	0	0	0	0	0	0	0	1	0	0	0	0	0	0	0	0	0	0	0	0	0	0	0	0	0	1	1	1	0
2024-30	ERR13696814	PRJEB60024	11	105	2019	Unknown	15-59	Female	non-invasive	Unknown		Non-persistent	R	S	S	S	R	1	1	0	0	0	0	0	0	0	0	0	0	0	0	0	1	1	0	0	0	0	0	1	0	0	0	0	0	1	1	1	0
2024-31	ERR13696815	PRJEB60024	11	106	2019	Global Lineage	5-14	Male	non-invasive	Unknown		Non-persistent	S	R	R	R	S	1	1	1	0	0	0	0	0	0	0	0	0	0	0	0	0	0	0	0	0	0	0	0	0	0	0	0	0	1	1	1	0
2024-32	ERR13696816	PRJEB60024	183	107	2019	Other	15-59	Male	non-invasive	Unknown		Non-persistent	S	S	S	S	S	1	1	0	0	0	0	0	0	0	0	0	0	0	0	0	0	0	0	0	0	0	0	0	0	0	0	0	0	1	1	1	0
2024-33	ERR13696817	PRJEB60024	11	97	2019	Atlantic Lineage	5-14	Male	non-invasive	Unknown		Non-persistent	S	S	S	S	S	1	1	0	0	0	0	0	0	0	0	0	0	0	0	0	0	0	0	0	0	0	0	0	0	0	0	0	0	1	1	1	0
2024-34	ERR13696818	PRJEB60024		113	2019	Unknown	15-59	Female	non-invasive	Unknown		Non-persistent	S	S	S	S	S	1	1	0	0	0	0	0	0	0	0	0	0	0	0	1	0	0	0	0	0	0	0	0	0	0	1	0	0	1	1	1	0
2025-006	ERR14121316	PRJEB60024	11	27	2019	Unknown	5-14	Female	non-invasive	Unknown		Persistent						1	1	0	1	1	1	1	0	0	0	0	0	0	0	0	0	0	0	0	0	0	0	1	0	0	0	0	0	1	1	1	0
2024-36	ERR13696819	PRJEB60024	11	146	2019	Unknown	5-14	Male	non-invasive	Unknown		Non-persistent						1	1	0	0	0	0	0	0	0	0	0	0	0	0	1	0	0	0	1	0	1	0	1	0	0	1	0	1	1	1	1	0
2025-008	ERR14121317	PRJEB60024		154	2019	Unknown	0-4	Male	non-invasive	Unknown		Non-persistent						1	1	0	0	0	0	0	0	0	0	0	0	0	0	1	0	0	0	0	0	0	0	0	0	0	1	0	1	1	1	1	0
2024-38	ERR13696820	PRJEB60024	183	172	2019	Other	>=60	Male	non-invasive	Unknown		Non-persistent						1	1	0	0	0	0	0	0	0	0	0	0	0	0	0	0	0	0	0	0	0	0	0	0	0	0	0	0	1	1	1	0
2024-39	ERR13696821	PRJEB60024	11	111	2020	Atlantic Lineage	15-59	Female	non-invasive	Unknown		Non-persistent	S	S	S	S	S	1	1	0	0	0	0	0	0	0	0	0	0	0	0	0	0	0	0	0	0	0	0	0	0	0	0	0	0	1	1	1	0
2024-40	ERR13696822	PRJEB60024	11	222	2020	Atlantic Lineage	15-59	Female	non-invasive	Unknown		Non-persistent	S	S	S	S	S	1	1	0	0	0	0	0	0	0	0	0	0	0	0	0	0	0	0	0	0	0	0	0	0	0	0	0	0	1	1	1	0
2024-41	ERR13696823	PRJEB60024	11	223	2020	Atlantic Lineage	>=60	Male	non-invasive	Unknown		Non-persistent	S	S	S	S	S	1	1	0	0	0	0	0	0	0	0	0	0	0	0	0	0	0	0	0	0	0	0	0	0	0	0	0	0	1	1	1	0
2024-42	ERR13696824	PRJEB60024	11	224	2020	Global Lineage	15-59	Female	non-invasive	Unknown		Non-persistent	S	S	S	S	R	1	1	0	0	0	0	0	1	0	0	0	0	0	0	0	1	0	0	0	0	0	0	1	0	0	0	0	0	1	1	1	1
2024-43	ERR13696825	PRJEB60024	11	225	2020	Global Lineage	>=60	Male	non-invasive	Unknown		Non-persistent	R	S	S	S	S	1	1	0	0	0	0	0	1	0	0	0	1	0	0	0	0	0	0	0	0	0	0	0	0	0	0	0	0	1	1	1	0
2024-44	ERR13696826	PRJEB60024	11	226	2020	Global Lineage	5-14	Female	non-invasive	Unknown		Non-persistent	R	R	R	R	S	1	1	0	0	0	0	0	1	1	0	0	0	0	0	0	0	0	0	0	0	0	0	1	0	0	0	0	0	1	1	1	0
2024-45	ERR13696827	PRJEB60024	1925	227	2020	Global Lineage	15-59	Male	non-invasive	Unknown		Non-persistent						1	1	0	0	0	0	0	0	0	0	0	0	0	0	0	0	0	0	0	0	0	0	0	0	0	0	0	0	1	1	1	0
2024-46	ERR13696828	PRJEB60024	11	225	2020	Global Lineage	15-59	Female	non-invasive	Unknown		Non-persistent	R	S	S	S	S	1	1	0	0	0	0	0	1	0	0	0	1	0	0	0	0	0	0	0	0	0	0	0	0	0	0	0	0	1	1	1	0
2024-47	ERR13696829	PRJEB60024	11	201	2020	Global Lineage	5-14	Male	non-invasive	Yes	Africa	Non-persistent	R	S	S	S	S	1	1	0	0	0	0	0	1	0	0	0	1	0	0	0	0	0	0	0	0	0	0	0	0	0	0	0	0	1	1	1	0
2024-48	ERR13696830	PRJEB60024	11	228	2020	Global Lineage	5-14	Female	non-invasive	Unknown		Persistent	R	R	R	R	R	1	1	1	1	1	1	1	0	0	0	0	0	0	0	0	0	0	0	0	0	0	0	1	0	0	0	0	0	1	1	1	0
2024-49	ERR13696831	PRJEB60024	11	229	2020	Atlantic Lineage	5-14	Female	non-invasive	Unknown		Non-persistent	S	S	S	S	S	1	1	0	0	0	0	0	0	0	0	0	0	0	0	0	0	0	0	0	0	0	0	0	0	0	0	0	0	1	1	1	0
2024-50	ERR13696832	PRJEB60024	11	230	2020	Atlantic Lineage	>=60	Female	non-invasive	Unknown		Persistent	S	S	S	S	S	1	1	0	0	0	0	0	0	0	0	0	0	0	0	0	0	0	0	0	0	0	0	0	0	0	0	0	0	1	1	1	0
2024-51	ERR13696833	PRJEB60024	11	162	2020	Atlantic Lineage	15-59	Male	non-invasive	Unknown		Non-persistent	S	S	S	S	S	1	1	0	0	0	0	0	0	0	0	0	0	0	0	0	0	0	0	0	0	0	0	0	0	0	0	0	0	1	1	1	0
2024-52	ERR13696834	PRJEB60024	11	228	2020	Global Lineage	15-59	Female	non-invasive	Yes	America	Persistent	R	R	R	R	R	1	1	1	1	1	1	1	0	0	0	0	0	0	0	0	0	0	0	0	0	0	0	1	0	0	0	0	0	1	1	1	0
2024-53	ERR13696835	PRJEB60024	11	231	2020	Other	15-59	Male	non-invasive	Unknown		Non-persistent	S	S	S	S	S	1	1	0	0	0	0	0	0	0	0	0	0	0	0	0	0	0	0	0	0	0	0	0	0	0	0	0	0	1	1	1	0
2024-54	ERR13696836	PRJEB60024	11	232	2020	Atlantic Lineage	15-59	Female	non-invasive	Unknown		Non-persistent	S	S	S	S	S	1	1	0	0	0	0	0	0	0	0	0	0	0	0	0	0	0	0	0	0	0	0	0	0	0	0	0	0	1	1	1	0
2024-55	ERR13696837	PRJEB60024	11	233	2020	Global Lineage	>=60	Female	invasive	Unknown		Persistent	S	R	R	R	S	1	1	1	0	0	0	0	0	0	0	0	0	0	0	0	0	0	0	0	0	0	0	0	0	0	0	0	0	1	1	1	0
2024-56	ERR13696838	PRJEB60024	11	234	2020	Unknown	5-14	Male	non-invasive	Unknown		Non-persistent	S	S	S	S	S	1	1	0	0	0	0	0	0	0	0	0	0	0	0	0	0	0	0	0	0	0	0	0	0	0	0	0	0	1	1	1	0
2024-57	ERR13696839	PRJEB60024	11	96	2020	Unknown	>=60	Female	non-invasive	Unknown		Persistent	S	S	S	S	S	1	1	0	0	0	0	0	0	0	0	0	0	0	0	0	0	0	0	0	0	0	0	0	0	0	0	0	0	1	1	1	0
2024-58	ERR13696840	PRJEB60024	11	235	2020	Unknown	>=60	Female	non-invasive	Unknown		Non-persistent	S	S	S	S	S	1	1	0	0	0	0	0	0	0	0	0	0	0	0	0	0	0	0	0	0	0	0	0	0	0	0	0	0	1	1	1	0
2024-59	ERR13696841	PRJEB60024	11	215	2020	Atlantic Lineage	>=60	Female	non-invasive	Unknown		Persistent	S	S	S	S	S	1	1	0	0	0	0	0	0	0	0	0	0	0	0	0	0	0	0	0	0	0	0	0	0	0	0	0	0	1	1	1	0
2024-60	ERR13696842	PRJEB60024	11	236	2020	Other	>=60	Male	non-invasive	Unknown		Non-persistent	S	S	S	S	S	1	1	0	0	0	0	0	0	0	0	0	0	0	0	0	0	0	0	0	0	0	0	0	0	0	0	0	0	1	1	1	0
2024-61	ERR13696843	PRJEB60024	11	215	2020	Atlantic Lineage	15-59	Female	non-invasive	Unknown		Persistent	S	S	S	S	S	1	1	0	0	0	0	0	0	0	0	0	0	0	0	0	0	0	0	0	0	0	0	0	0	0	0	0	0	1	1	1	0
2024-62	ERR13696844	PRJEB60024	11	215	2020	Atlantic Lineage	15-59	Female	non-invasive	Unknown		Persistent	S	S	S	S	S	1	1	0	0	0	0	0	0	0	0	0	0	0	0	0	0	0	0	0	0	0	0	0	0	0	0	0	0	1	1	1	0
2024-63	ERR13696845	PRJEB60024	11	215	2020	Atlantic Lineage	0-4	Male	non-invasive	Unknown		Persistent	S	S	S	S	S	1	1	0	0	0	0	0	0	0	0	0	0	0	0	0	0	0	0	0	0	0	0	0	0	0	0	0	0	1	1	1	0
2024-64	ERR13696846	PRJEB60024	11	215	2020	Atlantic Lineage	0-4	Male	non-invasive	Unknown		Persistent	S	S	S	S	S	1	1	0	0	0	0	0	0	0	0	0	0	0	0	0	0	0	0	0	0	0	0	0	0	0	0	0	0	1	1	1	0
2024-65	ERR13696847	PRJEB60024	11	215	2020	Atlantic Lineage	>=60	Female	non-invasive	Unknown		Persistent	S	S	S	S	S	1	1	0	0	0	0	0	0	0	0	0	0	0	0	0	0	0	0	0	0	0	0	0	0	0	0	0	0	1	1	1	0
2024-66	ERR13696848	PRJEB60024	11	215	2020	Atlantic Lineage	0-4	Male	non-invasive	Unknown		Persistent	S	S	S	S	S	1	1	0	0	0	0	0	0	0	0	0	0	0	0	0	0	0	0	0	0	0	0	0	0	0	0	0	0	1	1	1	0
2024-67	ERR13696849	PRJEB60024	11	215	2020	Atlantic Lineage	15-59	Female	unknown	Unknown		Persistent						1	1	0	0	0	0	0	0	0	0	0	0	0	0	0	0	0	0	0	0	0	0	0	0	0	0	0	0	1	1	1	0
2024-68	ERR13696850	PRJEB60024	11	71	2020	Global Lineage	5-14	Male	non-invasive	Unknown		Persistent	S	R	R	R	S	1	1	0	0	0	0	0	0	1	0	0	0	0	0	0	0	0	0	0	0	0	0	0	0	0	0	0	0	1	1	1	0
2024-69	ERR13696851	PRJEB60024	11	237	2020	Global Lineage	>=60	Male	invasive	Unknown		Non-persistent	S	R	R	R	S	1	1	0	0	0	0	0	0	1	0	0	0	0	0	0	0	0	0	0	0	0	0	0	0	0	0	0	0	1	1	1	0
2024-70	ERR13696852	PRJEB60024	11	19	2020	Global Lineage	15-59	Male	non-invasive	Unknown		Persistent	S	S	S	S	S	1	1	0	0	0	0	0	0	0	0	0	0	0	0	0	0	0	0	0	0	0	0	0	0	0	0	0	0	1	1	1	0
2024-71	ERR13696853	PRJEB60024	11	238	2020	Other	>=60	Female	non-invasive	Unknown		Non-persistent						1	1	0	0	0	0	0	0	0	0	0	0	0	0	0	0	0	0	0	0	0	0	0	0	0	0	0	0	1	1	1	0
2024-72	ERR13696854	PRJEB60024	11	215	2020	Atlantic Lineage	15-59	Female	non-invasive	Unknown		Persistent	S	S	S	S	S	1	1	0	0	0	0	0	0	0	0	0	0	0	0	0	0	0	0	0	0	0	0	0	0	0	0	0	0	1	1	1	0
2024-73	ERR13696855	PRJEB60024	11	239	2020	Atlantic Lineage	>=60	Female	non-invasive	Unknown		Non-persistent	S	S	S	S	S	1	1	0	0	0	0	0	0	0	0	0	0	0	0	0	0	0	0	0	0	0	0	0	0	0	0	0	0	1	1	1	0
2024-74	ERR13259288	PRJEB60024	11	235	2020	Unknown	>=60	Male	non-invasive	Unknown		Non-persistent	S	S	S	S	S	1	1	0	0	0	0	0	0	0	0	0	0	0	0	0	0	0	0	0	0	0	0	0	0	0	0	0	0	1	1	1	0
2024-75	ERR13696857	PRJEB60024	11	240	2020	Global Lineage	5-14	Female	non-invasive	Unknown		Non-persistent	S	S	S	S	S	1	1	0	0	0	0	0	0	0	0	0	0	0	0	0	0	0	0	0	0	0	0	0	0	0	0	0	0	1	1	1	0
2024-76	ERR13696858	PRJEB60024	11	14	2020	Atlantic Lineage	5-14	Female	non-invasive	Unknown		Persistent	S	S	S	S	S	1	1	0	0	0	0	0	0	0	0	0	0	0	0	0	0	0	0	0	0	0	0	0	0	0	0	0	0	1	1	1	0
2024-77	ERR13696859	PRJEB60024	11	230	2020	Atlantic Lineage	5-14	Male	non-invasive	Unknown		Persistent	S	S	S	S	S	1	1	0	0	0	0	0	0	0	0	0	0	0	0	0	0	0	0	0	0	0	0	0	0	0	0	0	0	1	1	1	0
2024-78	ERR13696860	PRJEB60024	11	241	2020	Atlantic Lineage	>=60	Female	non-invasive	Unknown		Non-persistent	S	S	S	S	S	1	1	0	0	0	0	0	0	0	0	0	0	0	0	0	0	0	0	0	0	0	0	0	0	0	0	0	0	1	1	1	0
2024-79	ERR13696861	PRJEB60024	11	242	2020	Atlantic Lineage	>=60	Female	non-invasive	Unknown		Non-persistent	S	S	S	S	S	1	1	0	0	0	0	0	0	0	0	0	0	0	0	0	0	0	0	0	0	0	0	0	0	0	0	0	0	1	1	1	0
2024-80	ERR13696862	PRJEB60024	11	13	2020	Atlantic Lineage	15-59	Female	non-invasive	Unknown		Persistent	S	S	S	S	S	1	1	0	0	0	0	0	0	0	0	0	0	0	0	0	0	0	0	0	0	0	0	0	0	0	0	0	0	1	1	1	0
2024-81	ERR13696863	PRJEB60024	11	243	2020	Atlantic Lineage	15-59	Male	non-invasive	Unknown		Persistent	S	S	S	S	S	1	1	0	0	0	0	0	0	0	0	0	0	0	0	0	0	0	0	0	0	0	0	0	0	0	0	0	0	1	1	1	0
2024-82	ERR13696864	PRJEB60024	11	51	2020	Global Lineage	0-4	Female	non-invasive	Unknown		Persistent	R	R	R	R	R	1	1	1	1	1	1	1	0	0	0	0	0	0	0	0	0	0	0	0	0	0	0	1	0	0	0	0	0	1	1	1	0
2024-83	ERR13696865	PRJEB60024	11	244	2020	Other	15-59	Female	non-invasive	Unknown		Persistent	S	S	S	S	S	1	1	0	0	0	0	0	0	0	0	0	0	0	0	1	0	0	0	0	0	0	0	0	0	0	1	0	0	1	1	1	0
2024-84	ERR13696866	PRJEB60024	11	220	2020	Atlantic Lineage	15-59	Female	non-invasive	Unknown		Non-persistent	S	S	S	S	S	1	1	0	0	0	0	0	0	0	0	0	0	0	0	0	0	0	0	0	0	0	0	0	0	0	0	0	0	1	1	1	0
2024-85	ERR13696867	PRJEB60024	11	220	2020	Atlantic Lineage	15-59	Female	non-invasive	Unknown		Non-persistent	S	S	S	S	S	1	1	0	0	0	0	0	0	0	0	0	0	0	0	0	0	0	0	0	0	0	0	0	0	0	0	0	0	1	1	1	0
2024-86	ERR14126185	PRJEB60024	11	220	2020	Atlantic Lineage	>=60	Female	non-invasive	Unknown		Non-persistent	S	S	S	S	S	Unknown	Unknown	Unknown	Unknown	Unknown	Unknown	Unknown	Unknown	Unknown	Unknown	Unknown	Unknown	Unknown	Unknown	Unknown	Unknown	Unknown	Unknown	Unknown	Unknown	Unknown	Unknown	Unknown	Unknown	Unknown	Unknown	Unknown	Unknown	Unknown	Unknown	Unknown	Unknown
2024-87	ERR13259291	PRJEB60024	11	220	2020	Atlantic Lineage	>=60	Male	unknown	Unknown		Non-persistent	S	S	S	S	S	1	1	0	0	0	0	0	0	0	0	0	0	0	0	0	0	0	0	0	0	0	0	0	0	0	0	0	0	1	1	1	0
2024-88	ERR13696869	PRJEB60024	11	220	2020	Atlantic Lineage	15-59	Female	non-invasive	Unknown		Non-persistent	S	S	S	S	S	1	1	0	0	0	0	0	0	0	0	0	0	0	0	0	0	0	0	0	0	0	0	0	0	0	0	0	0	1	1	1	0
2024-89	ERR13696870	PRJEB60024	1971	245	2020	Unknown	0-4	Female	non-invasive	Unknown		Non-persistent						1	1	0	0	0	0	0	0	0	0	0	0	0	0	0	0	0	0	0	0	0	0	0	0	0	0	0	0	1	1	1	0
2024-90	ERR13696871	PRJEB60024	11	232	2020	Atlantic Lineage	15-59	Male	non-invasive	Unknown		Non-persistent	S	S	S	S	S	1	1	0	0	0	0	0	0	0	0	0	0	0	0	0	0	0	0	0	0	0	0	0	0	0	0	0	0	1	1	1	0
2024-91	ERR13696872	PRJEB60024	11	220	2020	Atlantic Lineage	15-59	Male	non-invasive	Unknown		Non-persistent						1	1	0	0	0	0	0	0	0	0	0	0	0	0	0	0	0	0	0	0	0	0	0	0	0	0	0	0	1	1	1	0
2024-92	ERR13696873	PRJEB60024	11	220	2020	Atlantic Lineage	15-59	Female	non-invasive	Unknown		Non-persistent	S	S	S	S	S	1	1	0	0	0	0	0	0	0	0	0	0	0	0	0	0	0	0	0	0	0	0	0	0	0	0	0	0	1	1	1	0
2024-93	ERR13696874	PRJEB60024	183	246	2020	Other	0-4	Female	non-invasive	Unknown		Non-persistent						1	1	0	0	0	0	0	0	0	0	0	0	0	0	0	0	0	0	0	0	0	0	0	0	0	0	0	0	1	1	1	0
2024-94	ERR13696875	PRJEB60024	11	243	2020	Atlantic Lineage	15-59	Male	non-invasive	Unknown		Persistent	S	S	S	S	S	1	1	0	0	0	0	0	0	0	0	0	0	0	0	0	0	0	0	0	0	0	0	0	0	0	0	0	0	1	1	1	0
2024-95	ERR13696876	PRJEB60024	11	220	2020	Atlantic Lineage	>=60	Female	non-invasive	Unknown		Non-persistent						1	1	0	0	0	0	0	0	0	0	0	0	0	0	0	0	0	0	0	0	0	0	0	0	0	0	0	0	1	1	1	0
2024-96	ERR13696877	PRJEB60024	11	247	2020	Global Lineage	15-59	Male	non-invasive	Unknown		Persistent	S	S	S	S	S	1	1	0	0	0	0	0	0	0	0	0	0	0	0	0	0	0	0	0	0	0	0	0	0	0	0	0	0	1	1	1	0
2024-97	ERR13696878	PRJEB60024	11	248	2020	Atlantic Lineage	15-59	Male	non-invasive	Yes	Europe	Non-persistent	S	S	S	S	S	1	1	0	0	0	0	0	0	0	0	0	0	0	0	0	0	0	0	0	0	0	0	0	0	0	0	0	0	1	1	1	0
2024-98	ERR14126184	PRJEB60024	11	35	2020	Atlantic Lineage	5-14	Male	non-invasive	Unknown		Persistent						Unknown	Unknown	Unknown	Unknown	Unknown	Unknown	Unknown	Unknown	Unknown	Unknown	Unknown	Unknown	Unknown	Unknown	Unknown	Unknown	Unknown	Unknown	Unknown	Unknown	Unknown	Unknown	Unknown	Unknown	Unknown	Unknown	Unknown	Unknown	Unknown	Unknown	Unknown	Unknown
2024-99	ERR13697899	PRJEB60024	11	87	2020	Global Lineage	15-59	Female	non-invasive	Unknown		Persistent	S	R	R	R	S	1	1	0	0	0	0	0	0	1	0	0	0	0	0	0	0	0	0	0	0	0	0	0	0	0	0	0	0	1	1	1	0
2024-100	ERR13697900	PRJEB60024	11	249	2020	Atlantic Lineage	15-59	Female	invasive	Unknown		Non-persistent	S	S	S	S	S	1	1	0	0	0	0	0	0	0	0	0	0	0	0	0	0	0	0	0	0	0	0	0	0	0	0	0	0	1	1	1	0
2024-101	ERR13697901	PRJEB60024	11	250	2020	Atlantic Lineage	5-14	Male	non-invasive	Unknown		Non-persistent	S	S	S	S	S	1	1	0	0	0	0	0	0	0	0	0	0	0	0	0	0	0	0	0	0	0	0	0	0	0	0	0	0	1	1	1	0
2024-102	ERR13697902	PRJEB60024	11	251	2020	Global Lineage	15-59	Female	non-invasive	Unknown		Non-persistent	S	S	S	S	S	1	1	0	0	0	0	0	0	0	0	0	0	0	0	0	0	0	0	0	0	0	0	0	0	0	0	0	0	1	1	1	0
2024-103	ERR13697903	PRJEB60024	11	220	2020	Atlantic Lineage	>=60	Female	invasive	Unknown		Non-persistent	S	S	S	S	S	1	1	0	0	0	0	0	0	0	0	0	0	0	0	0	0	0	0	0	0	0	0	0	0	0	0	0	0	1	1	1	0
2024-104	ERR14126186	PRJEB60024	11	235	2020	Unknown	>=60	Female	non-invasive	Unknown		Non-persistent						1	1	0	0	0	0	0	0	0	0	0	0	0	0	0	0	0	0	0	0	0	0	0	0	0	0	0	0	1	1	1	0
2024-105	ERR13697904	PRJEB60024	11	235	2020	Atlantic Lineage	>=60	Male	non-invasive	Unknown		Non-persistent						1	1	0	0	0	0	0	0	0	0	0	0	0	0	0	0	0	0	0	0	0	0	0	0	0	0	0	0	1	1	1	0
2024-106	ERR13697905	PRJEB60024	183	252	2020	Other	15-59	Female	non-invasive	Unknown		Non-persistent	S	S	S	S	S	1	1	0	0	0	0	0	0	0	0	0	0	0	0	0	0	0	0	0	0	0	0	0	0	0	0	0	0	1	1	1	0
2024-107	ERR13697906	PRJEB60024	183	253	2020	Other	>=60	Female	non-invasive	Unknown		Non-persistent	S	S	S	S	S	1	1	0	0	0	0	0	0	0	0	0	0	0	0	0	0	0	0	0	0	0	0	0	0	0	0	0	0	1	1	1	0
2024-108	ERR13697907	PRJEB60024	183	254	2020	Other	15-59	Female	invasive	Unknown		Non-persistent						1	1	0	0	0	0	0	0	0	0	0	0	0	0	0	0	0	0	0	0	0	0	0	0	0	0	0	0	1	1	1	0
2024-109	ERR13697908	PRJEB60024	11	255	2020	Other	5-14	Female	non-invasive	Unknown		Non-persistent	S	R	R	R	S	1	1	0	0	0	0	0	0	0	0	0	0	0	0	0	0	0	0	0	0	0	0	0	0	0	0	0	0	1	1	1	0
2024-110	ERR13697909	PRJEB60024	11	48	2020	Global Lineage	0-4	Male	non-invasive	Unknown		Persistent	R	R	R	R	R	1	1	1	1	1	1	1	0	0	0	0	0	0	0	0	0	0	0	0	0	0	0	1	0	0	0	0	0	1	1	1	0
2024-111	ERR13697910	PRJEB60024	11	243	2020	Atlantic Lineage	15-59	Male	non-invasive	Unknown		Persistent	S	S	S	S	S	1	1	0	0	0	0	0	0	0	0	0	0	0	0	0	0	0	0	0	0	0	0	0	0	0	0	0	0	1	1	1	0
2024-112	ERR13697911	PRJEB60024	11	243	2020	Atlantic Lineage	15-59	Male	non-invasive	Unknown		Persistent						1	1	0	0	0	0	0	0	0	0	0	0	0	0	0	0	0	0	0	0	0	0	0	0	0	0	0	0	1	1	1	0
2024-113	ERR13697912	PRJEB60024	11	256	2020	Atlantic Lineage	15-59	Male	non-invasive	Unknown		Non-persistent	S	S	S	S	S	1	1	0	0	0	0	0	0	0	0	0	0	0	0	0	0	0	0	0	0	0	0	0	0	0	0	0	0	1	1	1	0
2024-114	ERR13697913	PRJEB60024	11	257	2020	Global Lineage	5-14	Male	non-invasive	Unknown		Non-persistent	R	R	R	R	R	1	1	1	1	1	1	1	0	0	0	0	0	0	0	0	0	0	0	0	0	0	0	1	0	0	0	0	0	1	1	1	0
2024-115	ERR13697914	PRJEB60024	11	220	2020	Atlantic Lineage	>=60	Male	non-invasive	Unknown		Non-persistent	S	S	S	S	S	1	1	0	0	0	0	0	0	0	0	0	0	0	0	0	0	0	0	0	0	0	0	0	0	0	0	0	0	1	1	1	0
2024-116	ERR13697915	PRJEB60024	11	220	2020	Atlantic Lineage	>=60	Male	non-invasive	Unknown		Non-persistent						1	1	0	0	0	0	0	0	0	0	0	0	0	0	0	0	0	0	0	0	0	0	0	0	0	0	0	0	1	1	1	0
2024-117	ERR13697916	PRJEB60024	11	235	2020	Atlantic Lineage	>=60	Female	non-invasive	Unknown		Non-persistent						1	1	0	0	0	0	0	0	0	0	0	0	0	0	0	0	0	0	0	0	0	0	0	0	0	0	0	0	1	1	1	0
2024-118	ERR13697917	PRJEB60024	11	243	2020	Atlantic Lineage	15-59	Female	non-invasive	Unknown		Persistent						1	1	0	0	0	0	0	0	0	0	0	0	0	0	0	0	0	0	0	0	0	0	0	0	0	0	0	0	1	1	1	0
2024-119	ERR13697918	PRJEB60024	11	258	2020	Atlantic Lineage	5-14	Male	non-invasive	Yes	Middle East	Persistent	S	R	R	R	S	1	1	1	0	0	0	0	0	0	0	0	0	0	0	0	0	0	0	0	0	0	0	0	0	0	0	0	0	1	1	1	0
2024-120	ERR13697919	PRJEB60024	11	243	2020	Atlantic Lineage	15-59	Male	non-invasive	Unknown		Persistent	S	S	S	S	S	1	1	0	0	0	0	0	0	0	0	0	0	0	0	0	0	0	0	0	0	0	0	0	0	0	0	0	0	1	1	1	0
2024-121	ERR13697920	PRJEB60024	11	243	2020	Atlantic Lineage	15-59	Male	non-invasive	Unknown		Persistent						1	1	0	0	0	0	0	0	0	0	0	0	0	0	0	0	0	0	0	0	0	0	0	0	0	0	0	0	1	1	1	0
2024-122	ERR13697921	PRJEB60024	11	243	2020	Atlantic Lineage	15-59	Female	non-invasive	Unknown		Persistent						1	1	0	0	0	0	0	0	0	0	0	0	0	0	0	0	0	0	0	0	0	0	0	0	0	0	0	0	1	1	1	0
2024-123	ERR13697922	PRJEB60024	11	243	2020	Atlantic Lineage	15-59	Female	non-invasive	Unknown		Persistent						1	1	0	0	0	0	0	0	0	0	0	0	0	0	0	0	0	0	0	0	0	0	0	0	0	0	0	0	1	1	1	0
2024-124	ERR13697923	PRJEB60024	11	243	2020	Atlantic Lineage	15-59	Female	non-invasive	Unknown		Persistent						1	1	0	0	0	0	0	0	0	0	0	0	0	0	0	0	0	0	0	0	0	0	0	0	0	0	0	0	1	1	1	0
2024-125	ERR13697924	PRJEB60024	11	243	2020	Atlantic Lineage	15-59	Male	non-invasive	Unknown		Persistent						1	1	0	0	0	0	0	0	0	0	0	0	0	0	0	0	0	0	0	0	0	0	0	0	0	0	0	0	1	1	1	0
2024-126	ERR13697925	PRJEB60024	11	259	2020	Global Lineage	15-59	Male	non-invasive	Unknown		Non-persistent	S	R	R	R	S	1	1	0	0	0	0	0	0	1	0	0	0	0	0	0	0	0	0	0	0	0	0	0	0	0	0	0	0	1	1	1	0
2024-127	ERR13697926	PRJEB60024	183	260	2020	Other	15-59	Female	non-invasive	Unknown		Non-persistent						1	1	0	0	0	0	0	0	0	0	0	0	0	0	0	0	0	0	0	0	0	0	0	0	0	0	0	0	1	1	1	0
2024-128	ERR13697927	PRJEB60024	11	261	2020	Atlantic Lineage	>=60	Female	invasive	Unknown		Non-persistent	S	S	S	S	S	1	1	0	0	0	0	0	0	0	0	0	0	0	0	0	0	0	0	0	0	0	0	0	0	0	0	0	0	1	1	1	0
2024-129	ERR13697928	PRJEB60024	11	247	2020	Global Lineage	>=60	Male	non-invasive	Unknown		Persistent	S	S	S	S	S	1	1	0	0	0	0	0	0	0	0	0	0	0	0	0	0	0	0	0	0	0	0	0	0	0	0	0	0	1	1	1	0
2024-130	ERR13697929	PRJEB60024	183	262	2020	Other	>=60	Female	non-invasive	Unknown		Non-persistent						1	1	0	0	0	0	0	0	0	0	0	0	0	0	0	0	0	0	0	0	0	0	0	0	0	0	0	0	1	1	1	0
2024-131	ERR13697930	PRJEB60024	11	71	2020	Global Lineage	5-14	Female	non-invasive	Unknown		Persistent	S	R	R	R	S	1	1	0	0	0	0	0	0	1	0	0	0	0	0	0	0	0	0	0	0	0	0	0	0	0	0	0	0	1	1	1	0
2024-132	ERR13697931	PRJEB60024	11	247	2020	Global Lineage	15-59	Male	unknown	Unknown		Persistent	S	S	S	S	S	1	1	0	0	0	0	0	0	0	0	0	0	0	0	0	0	0	0	0	0	0	0	0	0	0	0	0	0	1	1	1	0
2024-133	ERR13697932	PRJEB60024	11	215	2020	Atlantic Lineage	>=60	Female	non-invasive	Unknown		Persistent	S	S	S	S	S	1	1	0	0	0	0	0	0	0	0	0	0	0	0	0	0	0	0	0	0	0	0	0	0	0	0	0	0	1	1	1	0
2024-134	ERR13697933	PRJEB60024	11	247	2020	Global Lineage	5-14	Male	non-invasive	Unknown		Persistent	S	S	S	S	S	1	1	0	0	0	0	0	0	0	0	0	0	0	0	0	0	0	0	0	0	0	0	0	0	0	0	0	0	1	1	1	0
2024-135	ERR13697934	PRJEB60024	11	71	2020	Global Lineage	5-14	Male	non-invasive	Unknown		Persistent	S	R	R	R	S	1	1	0	0	0	0	0	0	1	0	0	0	0	0	0	0	0	0	0	0	0	0	0	0	0	0	0	0	1	1	1	0
2024-136	ERR13697935	PRJEB60024	11	263	2020	Global Lineage	15-59	Male	non-invasive	Unknown		Non-persistent						1	1	0	0	0	0	0	0	1	0	0	0	0	0	0	0	0	0	0	0	0	0	0	0	0	0	0	0	1	1	1	0
2024-137	ERR13697936	PRJEB60024	11	243	2020	Atlantic Lineage	15-59	Female	non-invasive	Unknown		Persistent	S	S	S	S	S	1	1	0	0	0	0	0	0	0	0	0	0	0	0	0	0	0	0	0	0	0	0	0	0	0	0	0	0	1	1	1	0
2024-138	ERR13697937	PRJEB60024	11	263	2020	Global Lineage	>=60	Female	invasive	Unknown		Non-persistent	S	R	R	R	S	1	1	0	0	0	0	0	0	1	0	0	0	0	0	0	0	0	0	0	0	0	0	0	0	0	0	0	0	1	1	1	0
2024-139	ERR13697938	PRJEB60024	11	243	2020	Atlantic Lineage	15-59	Male	unknown	Unknown		Persistent						1	1	0	0	0	0	0	0	0	0	0	0	0	0	0	0	0	0	0	0	0	0	0	0	0	0	0	0	1	1	1	0
2024-140	ERR13697939	PRJEB60024	11	220	2020	Atlantic Lineage	15-59	Male	unknown	Unknown		Non-persistent						1	1	0	0	0	0	0	0	0	0	0	0	0	0	0	0	0	0	0	0	0	0	0	0	0	0	0	0	1	1	1	0
2024-141	ERR13697940	PRJEB60024	11	243	2020	Atlantic Lineage	5-14	Male	unknown	Unknown		Persistent						1	1	0	0	0	0	0	0	0	0	0	0	0	0	0	0	0	0	0	0	0	0	0	0	0	0	0	0	1	1	1	0
2024-142	ERR13697941	PRJEB60024	11	264	2020	Atlantic Lineage	15-59	Female	invasive	Unknown		Non-persistent	S	S	S	S	S	1	1	0	0	0	0	0	0	0	0	0	0	0	0	0	0	0	0	0	0	0	0	0	0	0	0	0	0	1	1	1	0
2024-143	ERR13697942	PRJEB60024	183	165	2020	Other	15-59	Male	non-invasive	Unknown		Persistent						1	1	0	0	0	0	0	0	0	0	0	0	0	0	0	0	0	0	0	0	0	0	0	0	0	0	0	0	1	1	1	0
2024-144	ERR13697943	PRJEB60024	11	71	2020	Global Lineage	5-14	Female	non-invasive	Unknown		Persistent	S	R	R	R	S	1	1	0	0	0	0	0	0	1	0	0	0	0	0	0	0	0	0	0	0	0	0	0	0	0	0	0	0	1	1	1	0
2024-145	ERR13697944	PRJEB60024	11	265	2020	Atlantic Lineage	0-4	Female	non-invasive	Yes	Middle East	Non-persistent						1	1	0	0	0	0	0	0	0	0	0	0	0	0	0	0	0	0	0	0	0	0	0	0	0	0	0	0	1	1	1	0
2024-146	ERR13697945	PRJEB60024	11	266	2020	Other	>=60	Male	invasive	Unknown		Non-persistent						1	1	0	0	0	0	0	0	0	0	0	0	0	0	0	0	0	0	0	0	0	0	0	0	0	0	0	0	1	1	1	0
2024-147	ERR13697946	PRJEB60024	11	243	2020	Atlantic Lineage	15-59	Female	non-invasive	Unknown		Persistent	S	S	S	S	S	1	1	0	0	0	0	0	0	0	0	0	0	0	0	0	0	0	0	0	0	0	0	0	0	0	0	0	0	1	1	1	0
2024-148	ERR13697947	PRJEB60024	11	243	2020	Atlantic Lineage	15-59	Male	non-invasive	Unknown		Persistent						1	1	0	0	0	0	0	0	0	0	0	0	0	0	0	0	0	0	0	0	0	0	0	0	0	0	0	0	1	1	1	0
2024-149	ERR13697948	PRJEB60024	11	243	2020	Atlantic Lineage	15-59	Male	non-invasive	Unknown		Persistent						1	1	0	0	0	0	0	0	0	0	0	0	0	0	0	0	0	0	0	0	0	0	0	0	0	0	0	0	1	1	1	0
2024-150	ERR13697949	PRJEB60024	11	243	2020	Atlantic Lineage	5-14	Female	non-invasive	Unknown		Persistent						1	1	0	0	0	0	0	0	0	0	0	0	0	0	0	0	0	0	0	0	0	0	0	0	0	0	0	0	1	1	1	0
2024-151	ERR13697950	PRJEB60024	11	230	2020	Atlantic Lineage	5-14	Male	non-invasive	Unknown		Persistent						1	1	0	0	0	0	0	0	0	0	0	0	0	0	0	0	0	0	0	0	0	0	0	0	0	0	0	0	1	1	1	0
2024-152	ERR13697951	PRJEB60024	11	243	2020	Atlantic Lineage	>=60	Female	non-invasive	Unknown		Persistent						1	1	0	0	0	0	0	0	0	0	0	0	0	0	0	0	0	0	0	0	0	0	0	0	0	0	0	0	1	1	1	0
2024-153	ERR13697952	PRJEB60024	11	243	2020	Atlantic Lineage	>=60	Female	non-invasive	Unknown		Persistent						1	1	0	0	0	0	0	0	0	0	0	0	0	0	0	0	0	0	0	0	0	0	0	0	0	0	0	0	1	1	1	0
2024-154	ERR13697953	PRJEB60024	11	243	2020	Atlantic Lineage	15-59	Female	non-invasive	Unknown		Persistent						1	1	0	0	0	0	0	0	0	0	0	0	0	0	0	0	0	0	0	0	0	0	0	0	0	0	0	0	1	1	1	0
2024-155	ERR13697954	PRJEB60024	11	243	2020	Atlantic Lineage	0-4	Female	non-invasive	Unknown		Persistent						1	1	0	0	0	0	0	0	0	0	0	0	0	0	0	0	0	0	0	0	0	0	0	0	0	0	0	0	1	1	1	0
2024-156	ERR13697955	PRJEB60024	11	243	2020	Atlantic Lineage	15-59	Male	non-invasive	Unknown		Persistent						1	1	0	0	0	0	0	0	0	0	0	0	0	0	0	0	0	0	0	0	0	0	0	0	0	0	0	0	1	1	1	0
2024-157	ERR13697956	PRJEB60024	11	243	2020	Atlantic Lineage	15-59	Male	non-invasive	Unknown		Persistent						1	1	0	0	0	0	0	0	0	0	0	0	0	0	0	0	0	0	0	0	0	0	0	0	0	0	0	0	1	1	1	0
2024-158	ERR13697957	PRJEB60024	11	220	2020	Atlantic Lineage	>=60	Female	non-invasive	Unknown		Non-persistent						1	1	0	0	0	0	0	0	0	0	0	0	0	0	0	0	0	0	0	0	0	0	0	0	0	0	0	0	1	1	1	0
2024-159	ERR13697958	PRJEB60024	11	243	2020	Atlantic Lineage	5-14	Female	non-invasive	Unknown		Persistent						1	1	0	0	0	0	0	0	0	0	0	0	0	0	0	0	0	0	0	0	0	0	0	0	0	0	0	0	1	1	1	0
2024-160	ERR13697959	PRJEB60024	11	220	2020	Atlantic Lineage	15-59	Female	non-invasive	Unknown		Non-persistent						1	1	0	0	0	0	0	0	0	0	0	0	0	0	0	0	0	0	0	0	0	0	0	0	0	0	0	0	1	1	1	0
2024-161	ERR13697960	PRJEB60024	11	243	2020	Atlantic Lineage	15-59	Female	non-invasive	Unknown		Persistent						1	1	0	0	0	0	0	0	0	0	0	0	0	0	0	0	0	0	0	0	0	0	0	0	0	0	0	0	1	1	1	0
2024-162	ERR13697961	PRJEB60024	11	267	2020	Global Lineage	15-59	Male	invasive	Unknown		Non-persistent	S	R	R	R	S	1	1	1	0	0	0	0	0	0	0	0	0	0	0	0	0	0	0	0	0	0	0	0	0	0	0	0	0	1	1	1	0
2024-163	ERR13697962	PRJEB60024	183	268	2020	Other	0-4	Male	non-invasive	Unknown		Persistent						1	1	0	0	0	0	0	0	0	0	0	0	0	0	0	0	0	0	0	0	0	0	0	0	0	0	0	0	1	1	1	0
2024-164	ERR14126188	PRJEB60024	11	247	2020	Unknown	>=60	Male	non-invasive	Unknown		Persistent	S	S	S	S	S	Unknown	Unknown	Unknown	Unknown	Unknown	Unknown	Unknown	Unknown	Unknown	Unknown	Unknown	Unknown	Unknown	Unknown	Unknown	Unknown	Unknown	Unknown	Unknown	Unknown	Unknown	Unknown	Unknown	Unknown	Unknown	Unknown	Unknown	Unknown	Unknown	Unknown	Unknown	Unknown
2024-165	ERR13697963	PRJEB60024	183	269	2020	Other	0-4	Female	non-invasive	Unknown		Non-persistent						1	1	0	0	0	0	0	0	0	0	0	0	0	0	0	0	0	0	0	0	0	0	0	0	0	0	0	0	1	1	1	0
2024-166	ERR13697964	PRJEB60024	11	270	2020	Atlantic Lineage	>=60	Female	non-invasive	Unknown		Non-persistent	S	S	S	S	S	1	1	0	0	0	0	0	0	0	0	0	0	0	0	0	0	0	0	0	0	0	0	0	0	0	0	0	0	1	1	1	0
2024-167	ERR13697965	PRJEB60024	11	19	2020	Global Lineage	>=60	Female	non-invasive	Unknown		Persistent						1	1	0	0	0	0	0	0	0	0	0	0	0	0	0	0	0	0	0	0	0	0	0	0	0	0	0	0	1	1	1	0
2024-168	ERR13697966	PRJEB60024	11	271	2020	Atlantic Lineage	0-4	Female	non-invasive	Unknown		Persistent						1	1	0	0	0	0	0	0	0	0	0	0	0	0	0	0	0	0	0	0	0	0	0	0	0	0	0	0	1	1	1	0
2024-169	ERR13697967	PRJEB60024	11	51	2020	Global Lineage	>=60	Male	invasive	Unknown		Persistent	R	R	R	R	R	1	1	1	1	1	1	1	0	0	0	0	0	0	0	0	0	0	0	0	0	0	0	1	0	0	0	0	0	1	1	1	0
2024-170	ERR13697968	PRJEB60024	11	272	2020	Global Lineage	0-4	Female	non-invasive	Unknown		Non-persistent	S	S	S	S	S	1	1	0	0	0	0	0	0	0	0	0	0	0	0	0	0	0	0	0	0	0	0	0	0	0	0	0	0	1	1	1	0
2024-171	ERR13697969	PRJEB60024	11	48	2020	Global Lineage	15-59	Male	non-invasive	Unknown		Persistent	R	R	R	R	R	1	1	1	1	1	1	1	0	0	0	0	0	0	0	0	0	0	0	0	0	0	0	1	0	0	0	0	0	1	1	1	0
2024-172	ERR13697970	PRJEB60024	11	125	2020	Atlantic Lineage	15-59	Male	non-invasive	Unknown		Persistent	S	S	S	S	S	1	1	0	0	0	0	0	0	0	0	0	0	0	0	0	0	0	0	0	0	0	0	0	0	0	0	0	0	1	1	1	0
2024-173	ERR13697971	PRJEB60024	11	273	2020	Atlantic Lineage	15-59	Male	non-invasive	Unknown		Persistent	S	S	S	S	S	1	1	0	0	0	0	0	0	0	0	0	0	0	0	0	0	0	0	0	0	0	0	0	0	0	0	0	0	1	1	1	0
2024-174	ERR13697972	PRJEB60024	11	241	2020	Atlantic Lineage	15-59	Male	invasive	Unknown		Non-persistent	S	S	S	S	S	1	1	0	0	0	0	0	0	0	0	0	0	0	0	0	0	0	0	0	0	0	0	0	0	0	0	0	0	1	1	1	0
2024-175	ERR13697973	PRJEB60024	11	235	2020	Atlantic Lineage	0-4	Male	non-invasive	Unknown		Non-persistent	S	S	S	S	S	1	1	0	0	0	0	0	0	0	0	0	0	0	0	0	0	0	0	0	0	0	0	0	0	0	0	0	0	1	1	1	0
2024-176	ERR13697974	PRJEB60024	11	274	2020	Global Lineage	15-59	Male	invasive	Unknown		Non-persistent	S	S	S	S	S	1	1	0	0	0	0	0	0	0	0	0	0	0	0	0	0	0	0	0	0	0	0	0	0	0	0	0	0	1	1	1	0
2024-177	ERR13697975	PRJEB60024	11	273	2020	Unknown	15-59	Male	invasive	Unknown		Persistent	S	S	S	S	S	1	1	0	0	0	0	0	0	0	0	0	0	0	0	0	0	0	0	0	0	0	0	0	0	0	0	0	0	1	1	1	0
2024-178	ERR13697976	PRJEB60024	11	247	2020	Unknown	15-59	Female	non-invasive	Unknown		Persistent	S	S	S	S	S	1	1	0	0	0	0	0	0	0	0	0	0	0	0	0	0	0	0	0	0	0	0	0	0	0	0	0	0	1	1	1	0
2024-179	ERR13697977	PRJEB60024	183	275	2020	Unknown	15-59	Female	non-invasive	Unknown		Persistent						1	1	0	0	0	0	0	0	0	0	0	0	0	0	0	0	0	0	0	0	0	0	0	0	0	0	0	0	1	1	1	0
2024-180	ERR13697978	PRJEB60024	11	276	2020	Unknown	0-4	Male	non-invasive	Unknown		Non-persistent	S	S	S	S	S	1	1	0	0	0	0	0	0	0	0	0	0	0	0	0	0	0	0	0	0	0	0	0	0	0	0	0	0	1	1	1	0
2024-181	ERR13697979	PRJEB60024	11	264	2020	Unknown	15-59	Female	non-invasive	Unknown		Non-persistent	S	S	S	S	S	1	1	0	0	0	0	0	0	0	0	0	0	0	0	0	0	0	0	0	0	0	0	0	0	0	0	0	0	1	1	1	0
2024-182	ERR13697980	PRJEB60024	11	71	2020	Unknown	>=60	Male	non-invasive	Unknown		Persistent	S	R	R	R	S	1	1	0	0	0	0	0	0	1	0	0	0	0	0	0	0	0	0	0	0	0	0	0	0	0	0	0	0	1	1	1	0
2024-183	ERR13697981	PRJEB60024	11	277	2020	Unknown	15-59	Female	non-invasive	Yes	Africa	Non-persistent	S	S	S	S	S	1	1	0	0	0	0	0	0	0	0	0	0	0	0	0	0	0	0	0	0	0	0	0	0	0	0	0	0	1	1	1	0
2024-184	ERR13697982	PRJEB60024	11	247	2020	Unknown	>=60	Female	non-invasive	Unknown		Persistent	S	S	S	S	S	1	1	0	0	0	0	0	0	0	0	0	0	0	0	0	0	0	0	0	0	0	0	0	0	0	0	0	0	1	1	1	0
2024-185	ERR13697983	PRJEB60024	11	247	2020	Unknown	15-59	Female	non-invasive	Unknown		Persistent						1	1	0	0	0	0	0	0	0	0	0	0	0	0	0	0	0	0	0	0	0	0	0	0	0	0	0	0	1	1	1	0
2024-186	ERR13697984	PRJEB60024	11	185	2020	Unknown	15-59	Male	invasive	Unknown		Persistent	S	R	R	R	S	1	1	0	0	0	0	0	0	0	1	0	0	0	0	0	0	0	0	0	0	0	0	0	0	0	0	0	0	1	1	1	0
2024-187	ERR13697985	PRJEB60024	11	247	2020	Unknown	>=60	Male	non-invasive	Unknown		Persistent	S	S	S	S	S	1	1	0	0	0	0	0	0	0	0	0	0	0	0	0	0	0	0	0	0	0	0	0	0	0	0	0	0	1	1	1	0
2024-188	ERR13697986	PRJEB60024	11	215	2020	Unknown	>=60	Male	invasive	Unknown		Persistent	S	S	S	S	S	1	1	0	0	0	0	0	0	0	0	0	0	0	0	0	0	0	0	0	0	0	0	0	0	0	0	0	0	1	1	1	0
2024-189	ERR13697987	PRJEB60024	11	278	2020	Unknown	5-14	Male	non-invasive	Unknown		Non-persistent	S	S	S	S	S	1	1	0	0	0	0	0	0	0	0	0	0	0	0	0	0	0	0	0	0	0	0	0	0	0	0	0	0	1	1	1	0
2024-190	ERR13697988	PRJEB60024	11	247	2020	Unknown	5-14	Female	non-invasive	Unknown		Persistent	S	S	S	S	S	1	1	0	0	0	0	0	0	0	0	0	0	0	0	0	0	0	0	0	0	0	0	0	0	0	0	0	0	1	1	1	0
2024-191	ERR13697989	PRJEB60024	11	279	2020	Unknown	>=60	Female	invasive	Unknown		Non-persistent	S	S	S	S	S	1	1	0	0	0	0	0	0	0	0	0	0	0	0	0	0	0	0	0	0	0	0	0	0	0	0	0	0	1	1	1	0
2024-192	ERR13697990	PRJEB60024	11	280	2021	Global Lineage	>=60	Male	non-invasive	Unknown		Non-persistent	S	S	S	S	S	1	1	0	0	0	0	0	0	0	0	0	0	0	0	0	0	0	0	0	0	0	0	0	0	0	0	0	0	1	1	1	0
2024-193	ERR13697991	PRJEB60024	11	247	2021	Global Lineage	15-59	Male	non-invasive	Unknown		Persistent	S	S	S	S	S	1	1	0	0	0	0	0	0	0	0	0	0	0	0	0	0	0	0	0	0	0	0	0	0	0	0	0	0	1	1	1	0
2024-194	ERR13697992	PRJEB60024	11	278	2021	Atlantic Lineage	>=60	Female	non-invasive	Unknown		Non-persistent	S	S	S	S	S	1	1	0	0	0	0	0	0	0	0	0	0	0	0	0	0	0	0	0	0	0	0	0	0	0	0	0	0	1	1	1	0
2024-195	ERR13697993	PRJEB60024	11	280	2021	Global Lineage	15-59	Male	non-invasive	Unknown		Non-persistent	S	S	S	S	S	1	1	0	0	0	0	0	0	0	0	0	0	0	0	0	0	0	0	0	0	0	0	0	0	0	0	0	0	1	1	1	0
2024-196	ERR13697994	PRJEB60024	11	220	2021	Atlantic Lineage	15-59	Female	non-invasive	Unknown		Non-persistent	S	S	S	S	S	1	1	0	0	0	0	0	0	0	0	0	0	0	0	0	0	0	0	0	0	0	0	0	0	0	0	0	0	1	1	1	0
2024-197	ERR13697995	PRJEB60024	11	280	2021	Global Lineage	15-59	Female	non-invasive	Unknown		Non-persistent	S	S	S	S	S	1	1	0	0	0	0	0	0	0	0	0	0	0	0	0	0	0	0	0	0	0	0	0	0	0	0	0	0	1	1	1	0
2024-198	ERR13697996	PRJEB60024	11	230	2021	Unknown	15-59	Female	non-invasive	Unknown		Persistent	S	S	S	S	S	1	1	0	0	0	0	0	0	0	0	0	0	0	0	0	0	0	0	0	0	0	0	0	0	0	0	0	0	1	1	1	0
2024-199	ERR13697997	PRJEB60024	11	281	2020	Global Lineage	0-4	Female	non-invasive	Unknown		Persistent	S	S	S	S	S	1	1	0	0	0	0	1	1	0	0	0	0	0	0	0	0	0	0	0	0	0	0	1	0	0	0	0	0	1	1	1	0
2024-200	ERR13697998	PRJEB60024	11	230	2021	Atlantic Lineage	>=60	Male	invasive	Unknown		Persistent	S	S	S	S	S	1	1	0	0	0	0	0	0	0	0	0	0	0	0	0	0	0	0	0	0	0	0	0	0	0	0	0	0	1	1	1	0
2024-201	ERR13711396	PRJEB60024	11	96	2021	Atlantic Lineage	15-59	Female	non-invasive	Unknown		Persistent	S	S	S	S	S	1	1	0	0	0	0	0	0	0	0	0	0	0	0	0	0	0	0	0	0	0	0	0	0	0	0	0	0	1	1	1	0
2024-202	ERR13711397	PRJEB60024	11	51	2021	Global Lineage	15-59	Male	non-invasive	Yes	America	Persistent	R	R	R	R	R	1	1	1	1	1	1	1	0	0	0	0	0	0	0	0	0	0	0	0	0	0	0	1	0	0	0	0	0	1	1	1	0
2024-203	ERR13711398	PRJEB60024	11	27	2021	Atlantic Lineage	0-4	Female	non-invasive	Unknown		Persistent	S	S	S	S	S	1	1	0	0	0	0	0	0	0	0	0	0	0	0	0	0	0	0	0	0	0	0	0	0	0	0	0	0	1	1	1	0
2024-204	ERR13711399	PRJEB60024	11	28	2021	Global Lineage	15-59	Male	non-invasive	Unknown		Persistent	S	S	S	S	S	1	1	0	0	0	0	0	0	0	0	0	0	0	0	0	0	0	0	0	0	0	0	0	0	0	0	0	0	1	1	1	0
2024-205	ERR13711400	PRJEB60024	11	282	2021	Global Lineage	>=60	Male	non-invasive	Unknown		Non-persistent	S	R	R	R	S	1	1	0	0	0	0	0	0	0	1	0	0	0	0	0	0	0	0	0	0	0	0	0	0	0	0	0	0	1	1	1	0
2024-206	ERR13711401	PRJEB60024	11	283	2021	Other	5-14	Male	non-invasive	Unknown		Non-persistent	S	R	R	R	R	1	1	0	0	0	0	0	0	0	0	0	0	0	0	0	0	0	0	0	0	0	0	0	0	0	0	0	0	1	1	1	0
2024-207	ERR13711402	PRJEB60024	11	284	2021	Atlantic Lineage	5-14	Female	non-invasive	Unknown		Non-persistent	S	S	S	S	S	1	1	0	0	0	0	0	0	0	0	0	0	0	0	0	0	0	0	0	0	0	0	0	0	0	0	0	0	1	1	1	0
2024-208	ERR13711403	PRJEB60024	11	285	2021	Global Lineage	15-59	Male	non-invasive	Unknown		Persistent	S	R	R	R	S	1	1	0	0	0	0	0	0	1	0	0	0	0	0	0	0	0	0	0	0	0	0	0	0	0	0	0	0	1	1	1	0
2024-209	ERR13711404	PRJEB60024	11	285	2021	Global Lineage	15-59	Male	non-invasive	Unknown		Persistent	S	R	R	R	S	1	1	0	0	0	0	0	0	1	0	0	0	0	0	0	0	0	0	0	0	0	0	0	0	0	0	0	0	1	1	1	0
2024-210	ERR13711405	PRJEB60024	11	284	2021	Atlantic Lineage	0-4	Male	non-invasive	Unknown		Non-persistent	S	S	S	S	S	1	1	0	0	0	0	0	0	0	0	0	0	0	0	0	0	0	0	0	0	0	0	0	0	0	0	0	0	1	1	1	0
2024-211	ERR13711406	PRJEB60024	11	230	2021	Atlantic Lineage	5-14	Male	non-invasive	Unknown		Persistent	S	S	S	S	S	1	1	0	0	0	0	0	0	0	0	0	0	0	0	0	0	0	0	0	0	0	0	0	0	0	0	0	0	1	1	1	0
2024-212	ERR13711407	PRJEB60024	183	286	2021	Other	5-14	Male	non-invasive	Unknown		Persistent	S	S	S	S	S	1	1	0	0	0	0	0	0	0	0	0	0	0	0	0	0	0	0	0	0	0	0	0	0	0	0	0	0	1	1	1	0
2024-213	ERR13711408	PRJEB60024	11	287	2021	Atlantic Lineage	5-14	Male	non-invasive	Unknown		Non-persistent	S	S	S	S	S	1	1	0	0	0	0	0	0	0	0	0	0	0	0	0	0	0	0	0	0	0	0	0	0	0	0	0	0	1	1	1	0
2024-214	ERR13711409	PRJEB60024	11	288	2021	Atlantic Lineage	>=60	Female	non-invasive	Unknown		Non-persistent	S	S	S	S	S	1	1	0	0	0	0	0	0	0	0	0	0	0	0	0	0	0	0	0	0	0	0	0	0	0	0	0	0	1	1	1	0
2024-215	ERR13711410	PRJEB60024	11	284	2021	Atlantic Lineage	5-14	Female	non-invasive	Unknown		Non-persistent	S	S	S	S	S	1	1	0	0	0	0	0	0	0	0	0	0	0	0	0	0	0	0	0	0	0	0	0	0	0	0	0	0	1	1	1	0
2024-216	ERR13711411	PRJEB60024	11	289	2021	Atlantic Lineage	15-59	Male	non-invasive	Unknown		Persistent	S	R	R	R	S	1	1	0	0	0	0	0	0	0	0	0	0	1	0	0	0	0	0	0	0	0	0	0	0	0	0	0	0	1	1	1	0
2024-217	ERR13711412	PRJEB60024	11	290	2021	Atlantic Lineage	0-4	Female	non-invasive	Unknown		Non-persistent	S	S	S	S	S	1	1	0	0	0	0	0	0	0	0	0	0	0	0	0	0	0	0	0	0	0	0	0	0	0	0	0	0	1	1	1	0
2024-218	ERR13711413	PRJEB60024	11	290	2021	Atlantic Lineage	15-59	Female	non-invasive	Unknown		Non-persistent	S	S	S	S	S	1	1	0	0	0	0	0	0	0	0	0	0	0	0	0	0	0	0	0	0	0	0	0	0	0	0	0	0	1	1	1	0
2024-219	ERR13711414	PRJEB60024	11	291	2021	Global Lineage	0-4	Male	non-invasive	Unknown		Non-persistent	S	S	S	S	S	1	1	0	0	0	0	0	0	0	0	0	0	0	0	0	0	0	0	0	0	0	0	0	0	0	0	0	0	1	1	1	0
2024-220	ERR13711415	PRJEB60024	11	292	2021	Atlantic Lineage	15-59	Female	non-invasive	Unknown		Non-persistent	S	S	S	S	S	1	1	0	0	0	0	0	0	0	0	0	0	0	0	0	0	0	0	0	0	0	0	0	0	0	0	0	0	1	1	1	0
2024-221	ERR13711416	PRJEB60024	11	293	2021	Atlantic Lineage	15-59	Female	non-invasive	Yes	Africa	Non-persistent	S	S	S	S	S	1	1	0	0	0	0	0	0	0	0	0	0	0	0	0	0	0	0	0	0	0	0	0	0	0	0	0	0	1	1	1	0
2024-222	ERR13711417	PRJEB60024	11	294	2021	Other	>=60	Female	non-invasive	Unknown		Non-persistent	S	S	S	S	S	1	1	0	0	0	0	0	0	0	0	0	0	0	0	0	0	0	0	0	0	0	0	0	0	0	0	0	0	1	1	1	0
2024-223	ERR13711418	PRJEB60024	11	289	2021	Atlantic Lineage	>=60	Female	invasive	Unknown		Persistent	S	R	R	R	S	1	1	0	0	0	0	0	0	0	0	0	0	1	0	0	0	0	0	0	0	0	0	0	0	0	0	0	0	1	1	1	0
2024-224	ERR13711419	PRJEB60024	11	289	2021	Atlantic Lineage	15-59	Male	non-invasive	Unknown		Persistent	S	R	R	R	S	1	1	0	0	0	0	0	0	0	0	0	0	1	0	0	0	0	0	0	0	0	0	0	0	0	0	0	0	1	1	1	0
2024-225	ERR13711420	PRJEB60024	11	295	2021	Atlantic Lineage	0-4	Male	non-invasive	Unknown		Non-persistent	S	S	S	S	S	1	1	0	0	0	0	0	0	0	0	0	0	0	0	0	0	0	0	0	0	0	0	0	0	0	0	0	0	1	1	1	0
2024-226	ERR13711421	PRJEB60024	11	63	2021	Atlantic Lineage	>=60	Female	invasive	Unknown		Persistent	S	S	S	S	S	1	1	0	0	0	0	0	0	0	0	0	0	0	0	0	0	0	0	0	0	0	0	0	0	0	0	0	0	1	1	1	0
2024-227	ERR13711422	PRJEB60024	11	296	2021	Atlantic Lineage	15-59	Male	non-invasive	Unknown		Non-persistent	S	R	R	R	S	1	1	1	0	0	0	0	0	0	0	0	0	0	0	0	0	0	0	0	0	0	0	0	0	0	0	0	0	1	1	1	0
2024-228	ERR13711423	PRJEB60024	11	297	2021	Global Lineage	15-59	Female	non-invasive	Unknown		Non-persistent	S	R	R	R	S	1	1	0	0	0	0	0	0	1	0	0	0	0	0	0	0	0	0	0	0	0	0	0	0	0	0	0	0	1	1	1	0
2024-229	ERR13711424	PRJEB60024	11	298	2021	Atlantic Lineage	15-59	Male	non-invasive	Unknown		Non-persistent	S	S	S	S	S	1	1	0	0	0	0	0	0	0	0	0	0	0	0	0	0	0	0	0	0	0	0	0	0	0	0	0	0	1	1	1	0
2024-230	ERR13711425	PRJEB60024	11	298	2021	Atlantic Lineage	15-59	Male	non-invasive	Unknown		Non-persistent						1	1	0	0	0	0	0	0	0	0	0	0	0	0	0	0	0	0	0	0	0	0	0	0	0	0	0	0	1	1	1	0
2024-231	ERR13711426	PRJEB60024	11	299	2021	Other	0-4	Male	non-invasive	Unknown		Non-persistent	S	S	S	S	S	1	1	0	0	0	0	0	0	0	0	0	0	0	0	0	0	0	0	0	0	0	0	0	0	0	0	0	0	1	1	1	0
2024-232	ERR13711427	PRJEB60024	11	298	2021	Atlantic Lineage	15-59	Female	non-invasive	Unknown		Non-persistent	S	S	S	S	S	1	1	0	0	0	0	0	0	0	0	0	0	0	0	0	0	0	0	0	0	0	0	0	0	0	0	0	0	1	1	1	0
2024-233	ERR13711428	PRJEB60024	11	300	2021	Global Lineage	0-4	Female	non-invasive	Unknown		Persistent	S	S	S	S	S	1	1	0	0	0	0	0	0	0	0	0	0	0	0	0	0	0	0	0	0	0	0	0	0	0	0	0	0	1	1	1	0
2024-234	ERR13711429	PRJEB60024	11	298	2021	Atlantic Lineage	>=60	Female	non-invasive	Unknown		Non-persistent	S	S	S	S	S	1	1	0	0	0	0	0	0	0	0	0	0	0	0	0	0	0	0	0	0	0	0	0	0	0	0	0	0	1	1	1	0
2024-235	ERR13711430	PRJEB60024	11	298	2021	Atlantic Lineage	15-59	Male	non-invasive	Unknown		Non-persistent	S	S	S	S	S	1	1	0	0	0	0	0	0	0	0	0	0	0	0	0	0	0	0	0	0	0	0	0	0	0	0	0	0	1	1	1	0
2024-236	ERR13711431	PRJEB60024	11	301	2021	Atlantic Lineage	0-4	Male	non-invasive	Unknown		Non-persistent	S	S	S	S	S	1	1	0	0	0	0	0	0	0	0	0	0	0	0	0	0	0	0	0	0	0	0	0	0	0	0	0	0	1	1	1	0
2024-237	ERR13711432	PRJEB60024	11	302	2021	Global Lineage	15-59	Female	non-invasive	Unknown		Persistent	S	S	S	S	S	1	1	0	0	0	0	0	0	0	0	0	0	0	0	0	0	0	0	0	0	0	0	0	0	0	0	0	0	1	1	1	0
2024-238	ERR13711433	PRJEB60024	11	294	2021	Other	5-14	Male	non-invasive	Unknown		Non-persistent	S	S	S	S	S	1	1	0	0	0	0	0	0	0	0	0	0	0	0	0	0	0	0	0	0	0	0	0	0	0	0	0	0	1	1	1	0
2024-239	ERR13711434	PRJEB60024	11	51	2021	Global Lineage	15-59	Male	non-invasive	Yes	America	Persistent	R	R	R	R	R	1	1	1	1	1	1	1	0	0	0	0	0	0	0	0	0	0	0	0	0	0	0	1	0	0	0	0	0	1	1	1	0
2024-240	ERR13711435	PRJEB60024	11	303	2021	Atlantic Lineage	15-59	Female	non-invasive	Unknown		Non-persistent	S	S	S	S	S	1	1	0	0	0	0	0	0	0	0	0	0	0	0	0	0	0	0	0	0	0	0	0	0	0	0	0	0	1	1	1	0
2024-241	ERR13711436	PRJEB60024	11	63	2021	Atlantic Lineage	15-59	Female	non-invasive	Unknown		Persistent	S	S	S	S	S	1	1	0	0	0	0	0	0	0	0	0	0	0	0	0	0	0	0	0	0	0	0	0	0	0	0	0	0	1	1	1	0
2024-242	ERR13711437	PRJEB60024	11	304	2021	Atlantic Lineage	0-4	Female	non-invasive	Unknown		Non-persistent	S	S	S	S	S	1	1	0	0	0	0	0	0	0	0	0	0	0	0	0	0	0	0	0	0	0	0	0	0	0	0	0	0	1	1	1	0
2024-243	ERR13711438	PRJEB60024	11	305	2021	Global Lineage	>=60	Male	invasive	Unknown		Non-persistent	S	R	R	R	S	1	1	1	0	0	0	0	0	0	0	0	0	0	0	0	0	0	0	0	0	0	0	0	0	0	0	0	0	1	1	1	0
2024-244	ERR13711439	PRJEB60024	11	45	2021	Global Lineage	15-59	Male	non-invasive	Unknown		Persistent	S	R	R	R	S	1	1	0	0	0	0	0	0	0	0	0	0	1	0	0	0	0	0	0	0	0	0	0	0	0	0	0	0	1	1	1	0
2024-245	ERR13711440	PRJEB60024	11	87	2021	Global Lineage	15-59	Female	non-invasive	Unknown		Persistent	S	R	R	R	S	1	1	0	0	0	0	0	0	1	0	0	0	0	0	0	0	0	0	0	0	0	0	0	0	0	0	0	0	1	1	1	0
2024-246	ERR13711441	PRJEB60024	11	306	2021	Unknown	15-59	Male	non-invasive	Unknown		Non-persistent	S	S	S	S	S	1	1	0	0	0	0	0	0	0	0	0	0	0	0	0	0	0	0	0	0	0	0	0	0	0	0	0	0	1	1	1	0
2024-247	ERR13711442	PRJEB60024	11	307	2021	Other	5-14	Female	non-invasive	Unknown		Non-persistent	S	S	S	S	S	1	1	0	0	0	0	0	0	0	0	0	0	0	0	0	0	0	0	0	0	0	0	0	0	0	0	0	0	1	1	1	0
2024-248	ERR13711443	PRJEB60024	11	308	2021	Other	>=60	Male	unknown	Unknown		Persistent	S	S	S	S	S	1	1	0	0	0	0	0	0	0	0	0	0	0	0	0	0	0	0	0	0	0	0	0	0	0	0	0	0	1	1	1	0
2024-249	ERR13711444	PRJEB60024	11	309	2021	Atlantic Lineage	15-59	Male	non-invasive	Unknown		Non-persistent	S	S	S	S	S	1	1	0	0	0	0	0	0	0	0	0	0	0	0	0	0	0	0	0	0	0	0	0	0	0	0	0	0	1	1	1	0
2024-250	ERR13711445	PRJEB60024	11	310	2021	Global Lineage	15-59	Female	non-invasive	Unknown		Persistent	S	S	S	S	S	1	1	0	0	0	0	0	0	0	0	0	0	0	0	0	0	0	0	0	0	0	0	0	0	0	0	0	0	1	1	1	0
2024-251	ERR13711446	PRJEB60024	11	51	2021	Global Lineage	15-59	Female	non-invasive	Unknown		Persistent	R	R	R	R	R	1	1	1	1	1	1	1	0	0	0	0	0	0	0	0	0	0	0	0	0	0	0	1	0	0	0	0	0	1	1	1	0
2024-252	ERR13711447	PRJEB60024	11	85	2021	Atlantic Lineage	5-14	Female	non-invasive	Unknown		Persistent	S	S	S	S	S	1	1	0	0	0	0	0	0	0	0	0	0	0	0	0	0	0	0	0	0	0	0	0	0	0	0	0	0	1	1	1	0
2024-253	ERR13711448	PRJEB60024	183	311	2021	Other	15-59	Female	non-invasive	Unknown		Non-persistent						1	1	0	0	0	0	0	0	0	0	0	0	0	0	0	0	0	0	0	0	0	0	0	0	0	0	0	0	1	1	1	0
2024-254	ERR13711449	PRJEB60024	183	165	2021	Other	5-14	Male	non-invasive	Unknown		Persistent						1	1	0	0	0	0	0	0	0	0	0	0	0	0	0	0	0	0	0	0	0	0	0	0	0	0	0	0	1	1	1	0
2024-255	ERR13711450	PRJEB60024	11	312	2021	Atlantic Lineage	15-59	Female	non-invasive	Unknown		Non-persistent	S	S	S	S	S	1	1	0	0	0	0	0	0	0	0	0	0	0	0	0	0	0	0	0	0	0	0	0	0	0	0	0	0	1	1	1	0
2024-256	ERR13711451	PRJEB60024	11	313	2021	Atlantic Lineage	0-4	Female	non-invasive	Yes	Africa	Non-persistent	S	S	S	S	S	1	1	0	0	0	0	0	0	0	0	0	0	0	0	0	0	0	0	0	0	0	0	0	0	0	0	0	0	1	1	1	0
2024-257	ERR13711452	PRJEB60024	11	314	2021	Global Lineage	15-59	Female	non-invasive	Unknown		Non-persistent	S	S	S	S	S	1	1	0	0	0	0	0	0	0	0	0	0	0	0	0	0	0	0	0	0	0	0	0	0	0	0	0	0	1	1	1	0
2024-258	ERR13711453	PRJEB60024	11	315	2021	Global Lineage	15-59	Male	non-invasive	Unknown		Non-persistent	S	S	S	S	S	1	1	0	0	0	0	0	0	0	0	0	0	0	0	0	0	0	0	0	0	0	0	0	0	0	0	0	0	1	1	1	0
2024-259	ERR13711454	PRJEB60024	11	85	2021	Atlantic Lineage	>=60	Male	invasive	Unknown		Persistent	S	S	S	S	S	1	1	0	0	0	0	0	0	0	0	0	0	0	0	0	0	0	0	0	0	0	0	0	0	0	0	0	0	1	1	1	0
2024-260	ERR13711455	PRJEB60024	11	85	2021	Atlantic Lineage	15-59	Female	non-invasive	Unknown		Persistent	S	S	S	S	S	1	1	0	0	0	0	0	0	0	0	0	0	0	0	0	0	0	0	0	0	0	0	0	0	0	0	0	0	1	1	1	0
2024-261	ERR13711456	PRJEB60024	11	85	2021	Atlantic Lineage	15-59	Male	non-invasive	Unknown		Persistent	S	S	S	S	S	1	1	0	0	0	0	0	0	0	0	0	0	0	0	0	0	0	0	0	0	0	0	0	0	0	0	0	0	1	1	1	0
2024-262	ERR13711457	PRJEB60024	11	316	2021	Atlantic Lineage	0-4	Male	non-invasive	Unknown		Non-persistent	S	S	S	S	S	1	1	0	0	0	0	0	0	0	0	0	0	0	0	0	0	0	0	0	0	0	0	0	0	0	0	0	0	1	1	1	0
2024-263	ERR13711458	PRJEB60024	11	228	2021	Global Lineage	15-59	Female	non-invasive	Unknown		Persistent						1	1	1	1	1	1	1	0	0	0	0	0	0	0	0	0	0	0	0	0	0	0	1	0	0	0	0	0	1	1	1	0
2024-264	ERR13711459	PRJEB60024	11	317	2021	Atlantic Lineage	15-59	Female	non-invasive	Unknown		Persistent						1	1	0	0	0	0	0	0	0	0	0	0	0	0	0	0	0	0	0	0	0	0	0	0	0	0	0	0	1	1	1	0
2024-265	ERR13711460	PRJEB60024	11	318	2021	Other	>=60	Male	invasive	Unknown		Non-persistent	S	S	S	S	S	1	1	0	0	0	0	0	0	0	0	0	0	0	0	0	0	0	0	0	0	0	0	0	0	0	0	0	0	1	1	1	0
2024-266	ERR13711461	PRJEB60024	11	319	2021	Other	15-59	Male	non-invasive	Unknown		Non-persistent						1	1	0	0	0	0	0	0	0	0	0	0	0	0	0	0	0	0	0	0	0	0	0	0	0	0	0	0	1	1	1	0
2024-267	ERR13711462	PRJEB60024	11	320	2021	Global Lineage	15-59	Male	non-invasive	Unknown		Non-persistent	S	R	R	R	S	1	1	0	0	0	0	0	0	0	1	0	0	0	0	0	0	0	0	0	0	0	0	0	0	0	0	0	0	1	1	1	0
2024-268	ERR13711463	PRJEB60024	11	321	2021	Other	0-4	Male	non-invasive	Unknown		Non-persistent	S	S	S	S	S	1	1	0	0	0	0	0	0	0	0	0	0	0	0	0	0	0	0	0	0	0	0	0	0	0	0	0	0	1	1	1	0
2024-269	ERR13711464	PRJEB60024	11	322	2021	Atlantic Lineage	15-59	Female	non-invasive	Unknown		Non-persistent	S	S	S	S	S	1	1	0	0	0	0	0	0	0	0	0	0	0	0	0	0	0	0	0	0	0	0	0	0	0	0	0	0	1	1	1	0
2024-270	ERR13711465	PRJEB60024	183	323	2021	Other	0-4	Male	unknown	Unknown		Non-persistent						1	1	0	0	0	0	0	0	0	0	0	0	0	0	0	0	0	0	0	0	0	0	0	0	0	0	0	0	1	1	1	0
2024-271	ERR13711466	PRJEB60024	11	324	2021	Atlantic Lineage	15-59	Male	non-invasive	Unknown		Non-persistent	S	S	S	S	S	1	1	0	0	0	0	0	0	0	0	0	0	0	0	0	0	0	0	0	0	0	0	0	0	0	0	0	0	1	1	1	0
2024-272	ERR13711467	PRJEB60024	11	325	2021	Atlantic Lineage	5-14	Female	non-invasive	Yes	Europe	Non-persistent	S	S	S	S	S	1	1	0	0	0	0	0	0	0	0	0	0	0	0	0	0	0	0	0	0	0	0	0	0	0	0	0	0	1	1	1	0
2024-273	ERR13711468	PRJEB60024	183	326	2021	Other	>=60	Female	invasive	Unknown		Non-persistent						1	1	0	0	0	0	0	0	0	0	0	0	0	0	0	0	0	0	0	0	0	0	0	0	0	0	0	0	1	1	1	0
2024-274	ERR13711469	PRJEB60024	11	327	2021	Atlantic Lineage	5-14	Male	non-invasive	Unknown		Persistent	S	S	S	S	S	1	1	0	0	0	0	0	0	0	0	0	0	0	0	0	0	0	0	0	0	0	0	0	0	0	0	0	0	1	1	1	0
2024-275	ERR13711470	PRJEB60024	11	328	2021	Atlantic Lineage	15-59	Male	non-invasive	Yes	Middle East	Non-persistent	S	S	S	S	S	1	1	0	0	0	0	0	0	0	0	0	0	0	0	0	0	0	0	0	0	0	0	0	0	0	0	0	0	1	1	1	0
2024-276	ERR13711471	PRJEB60024	11	329	2021	Atlantic Lineage	15-59	Male	non-invasive	Unknown		Non-persistent	S	R	R	R	S	1	1	1	0	0	0	0	0	0	0	0	0	0	0	0	0	0	0	0	0	0	0	0	0	0	0	0	0	1	1	1	0
2024-277	ERR13711472	PRJEB60024	11	330	2021	Other	5-14		non-invasive	Unknown		Non-persistent	S	S	S	S	S	1	1	0	0	0	0	0	0	0	0	0	0	0	0	0	0	0	0	0	0	0	0	0	0	0	0	0	0	1	1	1	0
2024-278	ERR13711473	PRJEB60024	11	27	2021	Atlantic Lineage	5-14	Male	non-invasive	Unknown		Persistent	S	S	S	S	S	1	1	0	0	0	0	0	0	0	0	0	0	0	0	0	0	0	0	0	0	0	0	0	0	0	0	0	0	1	1	1	0
2024-279	ERR13711474	PRJEB60024	11	51	2021	Global Lineage	15-59	Male	non-invasive	Unknown		Persistent	R	R	R	R	R	1	1	1	1	1	1	1	0	0	0	0	0	0	0	0	0	0	0	0	0	0	0	1	0	0	0	0	0	1	1	1	0
2024-280	ERR13711475	PRJEB60024	11	302	2021	Global Lineage	>=60	Male	non-invasive	Unknown		Persistent	S	S	S	S	S	1	1	0	0	0	0	0	0	0	0	0	0	0	0	0	0	0	0	0	0	0	0	0	0	0	0	0	0	1	1	1	0
2024-281	ERR13711476	PRJEB60024	11	51	2021	Global Lineage	5-14	Female	non-invasive	Yes	America	Persistent	R	R	R	R	R	1	1	1	1	1	1	1	0	0	0	0	0	0	0	0	0	0	0	0	0	0	0	1	0	0	0	0	0	1	1	1	0
2024-282	ERR13711477	PRJEB60024	11	331	2021	Unknown	5-14	Male	non-invasive	Unknown		Non-persistent	S	S	S	S	S	1	1	0	0	0	0	0	0	0	0	0	0	0	0	0	0	0	0	0	0	0	0	0	0	0	0	0	0	1	1	1	0
2024-283	ERR13711478	PRJEB60024	11	332	2021	Other	0-4	Male	non-invasive	Unknown		Non-persistent	S	S	S	S	S	1	1	0	0	0	0	0	0	0	0	0	0	0	0	0	0	0	0	0	0	0	0	0	0	0	0	0	0	1	1	1	0
2024-284	ERR13711479	PRJEB60024	11	217	2021	Atlantic Lineage	15-59	Male	non-invasive	Unknown		Persistent	S	S	S	S	S	1	1	0	0	0	0	0	0	0	0	0	0	0	0	0	0	0	0	0	0	0	0	0	0	0	0	0	0	1	1	1	0
2024-285	ERR13711480	PRJEB60024	11	333	2021	Global Lineage	15-59	Male	non-invasive	Unknown		Non-persistent	R	R	R	R	R	1	1	1	1	1	1	1	0	0	0	0	0	0	0	0	0	0	0	0	0	0	0	1	0	0	0	0	0	1	1	1	0
2024-286	ERR13711481	PRJEB60024	11	334	2021	Global Lineage	0-4	Male	non-invasive	Unknown		Non-persistent	S	R	R	R	S	1	1	0	0	0	0	0	0	0	0	1	0	0	0	0	0	0	0	0	0	0	0	0	0	0	0	0	0	1	1	1	0
2024-287	ERR13711482	PRJEB60024	11	335	2021	Atlantic Lineage	0-4	Male	non-invasive	Unknown		Non-persistent	S	S	S	S	S	1	1	0	0	0	0	0	0	0	0	0	0	0	0	0	0	0	0	0	0	0	0	0	0	0	0	0	0	1	1	1	0
2024-288	ERR13711483	PRJEB60024	11	336	2021	Atlantic Lineage	15-59	Female	non-invasive	Unknown		Non-persistent						1	1	0	0	0	0	0	0	0	0	0	0	0	0	0	0	0	0	0	0	0	0	0	0	0	0	0	0	1	1	1	0
2024-289	ERR13711484	PRJEB60024	11	337	2021	Atlantic Lineage	0-4	Female	non-invasive	Unknown		Non-persistent	S	S	S	S	S	1	1	0	0	0	0	0	0	0	0	0	0	0	0	0	0	0	0	0	0	0	0	0	0	0	0	0	0	1	1	1	0
2024-290	ERR13711485	PRJEB60024	11	338	2021	Atlantic Lineage	5-14	Female	non-invasive	Unknown		Non-persistent	S	S	S	S	S	1	1	0	0	0	0	0	0	0	0	0	0	0	0	0	0	0	0	0	0	0	0	0	0	0	0	0	0	1	1	1	0
2024-291	ERR13711486	PRJEB60024	183	339	2021	Other	15-59	Male	non-invasive	Unknown		Persistent	S	S	S	S	S	1	1	0	0	0	0	0	0	0	0	0	0	0	0	0	0	0	0	0	0	0	0	0	0	0	0	0	0	1	1	1	0
2024-292	ERR13711487	PRJEB60024	11	333	2021	Global Lineage	15-59	Male	non-invasive	Yes	America	Non-persistent	R	R	R	R	R	1	1	1	1	1	1	1	0	0	0	0	0	0	0	0	0	0	0	0	0	0	0	1	0	0	0	0	0	1	1	1	0
2024-293	ERR13711488	PRJEB60024	11	340	2021	Atlantic Lineage	15-59	Female	non-invasive	Unknown		Non-persistent	S	S	S	S	S	1	1	0	0	0	0	0	0	0	0	0	0	0	0	0	0	0	0	0	0	0	0	0	0	0	0	0	0	1	1	1	0
2024-294	ERR13711489	PRJEB60024	11	341	2021	Global Lineage	0-4	Female	non-invasive	Unknown		Non-persistent	S	R	R	R	S	1	1	0	0	0	0	0	0	0	0	1	0	0	0	0	0	0	0	0	0	0	0	0	0	0	0	0	0	1	1	1	0
2024-295	ERR13711490	PRJEB60024	11	342	2021	Global Lineage	5-14	Male	non-invasive	Unknown		Non-persistent						1	1	0	0	0	0	0	0	0	1	0	0	0	0	0	0	0	0	0	0	0	0	0	0	0	0	0	0	1	1	1	0
2024-296	ERR13711491	PRJEB60024	11	217	2021	Atlantic Lineage	15-59	Male	non-invasive	Unknown		Persistent	S	S	S	S	S	1	1	0	0	0	0	0	0	0	0	0	0	0	0	0	0	0	0	0	0	0	0	0	0	0	0	0	0	1	1	1	0
2024-297	ERR13711492	PRJEB60024	11	85	2021	Atlantic Lineage	15-59	Male	non-invasive	Unknown		Persistent	S	S	S	S	S	1	1	0	0	0	0	0	0	0	0	0	0	0	0	0	0	0	0	0	0	0	0	0	0	0	0	0	0	1	1	1	0
2024-298	ERR13711493	PRJEB60024	11	136	2021	Global Lineage	15-59	Male	non-invasive	Yes	Africa	Persistent	S	R	R	R	S	1	1	1	0	0	0	0	0	0	0	0	0	0	0	0	0	0	0	0	0	0	0	0	0	0	0	0	0	1	1	1	0
2024-299	ERR13711494	PRJEB60024	11	51	2021	Global Lineage	15-59	Female	non-invasive	Unknown		Persistent	R	R	R	R	R	1	1	1	1	1	1	1	0	0	0	0	0	0	0	0	0	0	0	0	0	0	0	1	0	0	0	0	0	1	1	1	0
2024-300	ERR13711495	PRJEB60024	11	315	2021	Global Lineage	>=60	Male	non-invasive	Unknown		Non-persistent	S	S	S	S	S	1	1	0	0	0	0	0	0	0	0	0	0	0	0	0	0	0	0	0	0	0	0	0	0	0	0	0	0	1	1	1	0
2024-301	ERR13711496	PRJEB60024	11	343	2021	Global Lineage	15-59	Male	non-invasive	Unknown		Non-persistent	S	S	S	S	S	1	1	0	0	0	0	0	0	0	0	0	0	0	0	0	0	0	0	0	0	0	0	0	0	0	0	0	0	1	1	1	0
2024-302	ERR13711497	PRJEB60024	183	344	2021	Other	5-14	Female	non-invasive	Unknown		Non-persistent						1	1	0	0	0	0	0	0	0	0	0	0	0	0	0	0	0	0	0	0	0	0	0	0	0	0	0	0	1	1	1	0
2024-303	ERR13711498	PRJEB60024	11	51	2021	Global Lineage	15-59	Male	non-invasive	Yes	America	Persistent	R	R	R	R	R	1	1	1	1	1	1	1	0	0	0	0	0	0	0	0	0	0	0	0	0	0	0	1	0	0	0	0	0	1	1	1	0
2024-304	ERR13711499	PRJEB60024	11	345	2021	Atlantic Lineage	>=60	Male	non-invasive	Yes	Europe	Non-persistent	S	R	R	R	S	1	1	1	0	0	0	0	0	0	0	0	0	0	0	0	0	0	0	0	0	0	0	0	0	0	0	0	0	1	1	1	0
2024-305	ERR13711500	PRJEB60024	11	346	2021	Atlantic Lineage	5-14	Female	non-invasive	Unknown		Persistent	S	R	R	R	S	1	1	0	0	0	0	0	0	0	0	0	0	1	0	0	0	0	0	0	1	0	0	0	0	0	0	0	0	1	1	1	0
2024-306	ERR13711501	PRJEB60024	11	347	2021	Atlantic Lineage	15-59	Male	non-invasive	Unknown		Non-persistent	S	S	S	S	S	1	1	0	0	0	0	0	0	0	0	0	0	0	0	0	0	0	0	0	0	0	0	0	0	0	0	0	0	1	1	1	0
2024-307	ERR13711502	PRJEB60024	11	348	2021	Other	>=60	Female	non-invasive	Unknown		Non-persistent						1	1	0	0	0	0	0	0	0	0	0	0	0	0	0	0	0	0	0	0	0	0	0	0	0	0	0	0	1	1	1	0
2024-308	ERR13711503	PRJEB60024	11	349	2021	Atlantic Lineage	15-59	Female	non-invasive	Yes	Middle East	Non-persistent	S	S	S	S	S	1	1	0	0	0	0	0	0	0	0	0	0	0	0	0	0	0	0	0	0	0	0	0	0	0	0	0	0	1	1	1	0
2024-309	ERR13711504	PRJEB60024	11	350	2021	Atlantic Lineage	0-4	Female	non-invasive	Unknown		Non-persistent	S	S	S	S	S	1	1	0	0	0	0	0	0	0	0	0	0	0	0	0	0	0	0	0	0	0	0	0	0	0	0	0	0	1	1	1	0
2024-310	ERR13711505	PRJEB60024	11	351	2021	Global Lineage	0-4	Male	unknown	Unknown		Non-persistent	S	S	S	S	S	1	1	0	0	0	0	0	0	0	0	0	0	0	0	0	0	0	0	0	0	0	0	0	0	0	0	0	0	1	1	1	0
2024-311	ERR13711506	PRJEB60024	11	352	2021	Atlantic Lineage	0-4	Male	non-invasive	Unknown		Non-persistent	S	R	R	R	S	1	1	0	0	0	0	0	0	0	0	1	0	0	0	0	0	0	0	0	0	0	0	0	0	0	0	0	0	1	1	1	0
2024-312	ERR13711507	PRJEB60024	11	26	2021	Unknown	>=60	Female	non-invasive	Yes	Africa	Persistent	S	R	R	R	S	1	1	0	0	0	0	0	0	0	0	1	0	0	0	0	0	0	0	0	0	0	0	0	0	0	0	0	0	1	1	1	0
2024-313	ERR13711508	PRJEB60024	11	302	2021	Unknown	>=60	Female	non-invasive	Unknown		Persistent	S	S	S	S	S	1	1	0	0	0	0	0	0	0	0	0	0	0	0	0	0	0	0	0	0	0	0	0	0	0	0	0	0	1	1	1	0
2024-314	ERR13711509	PRJEB60024	11	353	2021	Atlantic Lineage	5-14	Male	non-invasive	Unknown		Non-persistent	S	S	S	S	S	1	1	0	0	0	0	0	0	0	0	0	0	0	0	0	0	0	0	0	0	0	0	0	0	0	0	0	0	1	1	1	0
2024-315	ERR13711510	PRJEB60024	11	354	2021	Atlantic Lineage	>=60	Male	non-invasive	Unknown		Non-persistent	S	S	S	S	S	1	1	0	0	0	0	0	0	0	0	0	0	0	0	0	0	0	0	0	0	0	0	0	0	0	0	0	0	1	1	1	0
2024-316	ERR13711511	PRJEB60024	11	302	2021	Global Lineage	>=60	Female	non-invasive	Unknown		Persistent	S	S	S	S	S	1	1	0	0	0	0	0	0	0	0	0	0	0	0	0	0	0	0	0	0	0	0	0	0	0	0	0	0	1	1	1	0
2024-317	ERR13711512	PRJEB60024	11	355	2021	Atlantic Lineage	0-4	Female	non-invasive	Yes	America	Non-persistent	S	R	R	R	S	1	1	1	0	0	0	0	0	0	0	0	0	0	0	0	0	0	0	0	0	0	0	0	0	0	0	0	0	1	1	1	0
2024-318	ERR13711513	PRJEB60024	183	356	2021	Other	>=60	Male	non-invasive	Unknown		Non-persistent						1	1	0	0	0	0	0	0	0	0	0	0	0	0	0	0	0	0	0	0	0	0	0	0	0	0	0	0	1	1	1	0
2024-319	ERR13711514	PRJEB60024	11	314	2021	Global Lineage	>=60	Male	non-invasive	Unknown		Non-persistent						1	1	0	0	0	0	0	0	0	0	0	0	0	0	0	0	0	0	0	0	0	0	0	0	0	0	0	0	1	1	1	0
2024-320	ERR13711515	PRJEB60024	11	357	2021	Atlantic Lineage	15-59	Female	non-invasive	Unknown		Persistent	S	S	S	S	S	1	1	0	0	0	0	0	0	0	0	0	0	0	0	0	0	0	0	0	0	0	0	0	0	0	0	0	0	1	1	1	0
2024-321	ERR13711516	PRJEB60024	11	230	2021	Atlantic Lineage	>=60	Female	non-invasive	Unknown		Persistent	S	S	S	S	S	1	1	0	0	0	0	0	0	0	0	0	0	0	0	0	0	0	0	0	0	0	0	0	0	0	0	0	0	1	1	1	0
2024-322	ERR13711517	PRJEB60024	11	302	2021	Global Lineage	>=60	Male	non-invasive	Unknown		Persistent	S	S	S	S	S	1	1	0	0	0	0	0	0	0	0	0	0	0	0	0	0	0	0	0	0	0	0	0	0	0	0	0	0	1	1	1	0
2024-323	ERR13711518	PRJEB60024	11	351	2021	Global Lineage	15-59	Female	invasive	Unknown		Non-persistent	S	S	S	S	S	1	1	0	0	0	0	0	0	0	0	0	0	0	0	0	0	0	0	0	0	0	0	0	0	0	0	0	0	1	1	1	0
2024-324	ERR13711519	PRJEB60024	11	358	2021	Global Lineage	0-4	Male	non-invasive	Unknown		Non-persistent	S	S	S	S	S	1	1	0	0	0	0	0	0	0	0	0	0	0	0	0	0	0	0	0	0	0	0	0	0	0	0	0	0	1	1	1	0
2024-325	ERR13711520	PRJEB60024	11	359	2021	Atlantic Lineage	15-59	Male	non-invasive	Unknown		Non-persistent	S	S	S	S	S	1	1	0	0	0	0	0	0	0	0	0	0	0	0	0	0	0	0	0	0	0	0	0	0	0	0	0	0	1	1	1	0
2024-326	ERR13711521	PRJEB60024	11	314	2021	Global Lineage	>=60	Female	non-invasive	Unknown		Non-persistent	S	S	S	S	S	1	1	0	0	0	0	0	0	0	0	0	0	0	0	0	0	0	0	0	0	0	0	0	0	0	0	0	0	1	1	1	0
2024-327	ERR13711522	PRJEB60024	11	353	2021	Atlantic Lineage	15-59	Male	non-invasive	Unknown		Non-persistent	S	S	S	S	S	1	1	0	0	0	0	0	0	0	0	0	0	0	0	1	0	0	0	0	0	0	0	0	0	0	1	0	1	1	1	1	0
2024-328	ERR13711523	PRJEB60024	11	314	2021	Global Lineage	0-4	Male	non-invasive	Unknown		Non-persistent	S	S	S	S	S	1	1	0	0	0	0	0	0	0	0	0	0	0	0	0	0	0	0	0	0	0	0	0	0	0	0	0	0	1	1	1	0
2024-329	ERR13711524	PRJEB60024	11	314	2021	Global Lineage	>=60	Male	non-invasive	Unknown		Non-persistent	S	S	S	S	S	1	1	0	0	0	0	0	0	0	0	0	0	0	0	0	0	0	0	0	0	0	0	0	0	0	0	0	0	1	1	1	0
2024-330	ERR13711525	PRJEB60024	11	360	2021	Global Lineage	15-59	Male	non-invasive	Unknown		Non-persistent	S	R	R	R	S	1	1	0	0	0	0	0	0	1	0	0	0	0	0	0	0	0	0	0	0	0	0	0	0	0	0	0	0	1	1	1	0
2024-331	ERR13711526	PRJEB60024	11	361	2021	Global Lineage	0-4	Female	non-invasive	Unknown		Non-persistent	S	R	R	R	S	1	1	0	0	0	0	0	0	0	1	0	0	0	0	0	0	0	0	0	0	0	0	0	0	0	0	0	0	1	1	1	0
2024-332	ERR13711527	PRJEB60024	11	302	2021	Global Lineage	>=60	Male	non-invasive	Unknown		Persistent	S	S	S	S	S	1	1	0	0	0	0	0	0	0	0	0	0	0	0	0	0	0	0	0	0	0	0	0	0	0	0	0	0	1	1	1	0
2024-333	ERR13711528	PRJEB60024	11	230	2021	Atlantic Lineage	>=60	Male	non-invasive	Unknown		Persistent	S	S	S	S	S	1	1	0	0	0	0	0	0	0	0	0	0	0	0	0	0	0	0	0	0	0	0	0	0	0	0	0	0	1	1	1	0
2024-334	ERR13711529	PRJEB60024	11	302	2021	Global Lineage	>=60	Male	non-invasive	Unknown		Persistent	S	S	S	S	S	1	1	0	0	0	0	0	0	0	0	0	0	0	0	0	0	0	0	0	0	0	0	0	0	0	0	0	0	1	1	1	0
2024-335	ERR13711530	PRJEB60024	11	362	2021	Atlantic Lineage	0-4	Female	non-invasive	Unknown		Non-persistent	S	S	S	S	S	1	1	0	0	0	0	0	0	0	0	0	0	0	0	0	0	0	0	0	0	0	0	0	0	0	0	0	0	1	1	1	0
2024-336	ERR13711531	PRJEB60024	183	363	2021	Other	0-4	Male	non-invasive	Unknown		Non-persistent						1	1	0	0	0	0	0	0	0	0	0	0	0	0	0	0	0	0	0	0	0	0	0	0	0	0	0	0	1	1	1	0
2024-337	ERR13711532	PRJEB60024	11	230	2021	Atlantic Lineage	0-4	Male	non-invasive	Unknown		Persistent	S	S	S	S	S	1	1	0	0	0	0	0	0	0	0	0	0	0	0	0	0	0	0	0	0	0	0	0	0	0	0	0	0	1	1	1	0
2024-338	ERR13711533	PRJEB60024	11	351	2021	Global Lineage	>=60	Male	non-invasive	Unknown		Non-persistent	S	S	S	S	S	1	1	0	0	0	0	0	0	0	0	0	0	0	0	0	0	0	0	0	0	0	0	0	0	0	0	0	0	1	1	1	0
2024-339	ERR13711534	PRJEB60024	11	364	2021	Other	>=60	Male	non-invasive	Unknown		Non-persistent	S	S	S	S	S	1	1	0	0	0	0	0	0	0	0	0	0	0	0	0	0	0	0	0	0	0	0	0	0	0	0	0	0	1	1	1	0
2024-340	ERR13711535	PRJEB60024	11	365	2021	Atlantic Lineage	15-59	Female	non-invasive	Unknown		Non-persistent	S	S	S	S	S	1	1	0	0	0	0	0	0	0	0	0	0	0	0	0	0	0	0	0	0	0	0	0	0	0	0	0	0	1	1	1	0
2024-341	ERR13711536	PRJEB60024	11	366	2021	Atlantic Lineage	5-14	Female	non-invasive	Unknown		Non-persistent						1	1	0	0	0	0	0	0	0	0	0	0	0	0	0	0	0	0	0	0	0	0	0	0	0	0	0	0	1	1	1	0
2024-342	ERR13711537	PRJEB60024	11	314	2021	Global Lineage	15-59	Male	non-invasive	Unknown		Non-persistent	S	S	S	S	S	1	1	0	0	0	0	0	0	0	0	0	0	0	0	0	0	0	0	0	0	0	0	0	0	0	0	0	0	1	1	1	0
2024-343	ERR13711538	PRJEB60024	11	353	2021	Atlantic Lineage	15-59	Female	non-invasive	Unknown		Non-persistent	S	S	S	S	S	1	1	0	0	0	0	0	0	0	0	0	0	0	0	0	0	0	0	0	0	0	0	0	0	0	0	0	0	1	1	1	0
2024-344	ERR13711539	PRJEB60024	11	331	2021	Unknown	15-59	Male	non-invasive	Unknown		Non-persistent	S	S	S	S	S	1	1	0	0	0	0	0	0	0	0	0	0	0	0	0	0	0	0	0	0	0	0	0	0	0	0	0	0	1	1	1	0
2024-345	ERR13711540	PRJEB60024	11	353	2021	Atlantic Lineage	15-59	Male	non-invasive	Unknown		Non-persistent	S	S	S	S	S	1	1	0	0	0	0	0	0	0	0	0	0	0	0	0	0	0	0	0	0	0	0	0	0	0	0	0	0	1	1	1	0
2024-346	ERR13711541	PRJEB60024	11	367	2021	Global Lineage	5-14	Male	non-invasive	Yes	Africa	Non-persistent	R	R	R	R	S	1	1	0	0	0	0	0	1	0	0	1	0	0	1	0	0	0	0	0	0	0	0	1	0	0	0	0	0	1	1	1	0
2024-347	ERR13711542	PRJEB60024	11	368	2021	Atlantic Lineage	15-59	Female	non-invasive	Unknown		Non-persistent	S	S	S	S	S	1	1	0	0	0	0	0	0	0	0	0	0	0	0	0	0	0	0	0	0	0	0	0	0	0	0	0	0	1	1	1	0
2024-348	ERR13711543	PRJEB60024	11	353	2021	Atlantic Lineage	5-14	Female	non-invasive	Unknown		Non-persistent	S	S	S	S	S	1	1	0	0	0	0	0	0	0	0	0	0	0	0	0	0	0	0	0	0	0	0	0	0	0	0	0	0	1	1	1	0
2024-349	ERR13711544	PRJEB60024	11	369	2021	Global Lineage	15-59	Female	non-invasive	Yes	Africa	Non-persistent	S	R	R	R	S	1	1	0	0	0	0	0	0	0	0	1	0	0	0	0	0	0	0	0	0	0	0	0	0	0	0	0	0	1	1	1	0
2024-350	ERR13711545	PRJEB60024	11	370	2021	Atlantic Lineage	15-59		non-invasive	Unknown		Non-persistent						1	1	0	0	0	0	0	0	0	0	0	0	0	0	0	0	0	0	0	0	0	0	0	0	0	0	0	0	1	1	1	0
2024-351	ERR13710299	PRJEB60024	11	95	2021	Atlantic Lineage	>=60	Female	unknown	Unknown		Persistent	S	S	S	S	S	1	1	0	0	0	0	0	0	0	0	0	0	0	0	0	0	0	0	0	0	0	0	0	0	0	0	0	0	1	1	1	0
2024-352	ERR13710300	PRJEB60024	183	339	2021	Other	>=60	Male	non-invasive	Unknown		Persistent						1	1	0	0	0	0	0	0	0	0	0	0	0	0	0	0	0	0	0	0	0	0	0	0	0	0	0	0	1	1	1	0
2024-353	ERR13710301	PRJEB60024	11	371	2021	Atlantic Lineage	15-59	Female	non-invasive	Unknown		Persistent	S	S	S	S	S	1	1	0	0	0	0	0	0	0	0	0	0	0	0	0	0	0	0	0	0	0	0	0	0	0	0	0	0	1	1	1	0
2024-354	ERR13710302	PRJEB60024	11	353	2021	Atlantic Lineage	15-59	Female	non-invasive	Unknown		Non-persistent	S	S	S	S	S	1	1	0	0	0	0	0	0	0	0	0	0	0	0	0	0	0	0	0	0	0	0	0	0	0	0	0	0	1	1	1	0
2024-355	ERR13710303	PRJEB60024	11	370	2021	Atlantic Lineage	15-59	Male	non-invasive	Unknown		Non-persistent	S	S	S	S	S	1	1	0	0	0	0	0	0	0	0	0	0	0	0	0	0	0	0	0	0	0	0	0	0	0	0	0	0	1	1	1	0
2024-356	ERR13710304	PRJEB60024	11	314	2021	Global Lineage	15-59	Female	non-invasive	Unknown		Non-persistent	S	S	S	S	S	1	1	0	0	0	0	0	0	0	0	0	0	0	0	0	0	0	0	0	0	0	0	0	0	0	0	0	0	1	1	1	0
2024-357	ERR13710305	PRJEB60024	11	71	2021	Global Lineage	>=60	Male	non-invasive	Unknown		Persistent	S	R	R	R	S	1	1	0	0	0	0	0	0	1	0	0	0	0	0	0	0	0	0	0	0	0	0	0	0	0	0	0	0	1	1	1	0
2024-358	ERR13710306	PRJEB60024	11	101	2021	Atlantic Lineage	15-59	Male	non-invasive	Unknown		Persistent	S	S	S	S	S	1	1	0	0	0	0	0	0	0	0	0	0	0	0	0	0	0	0	0	0	0	0	0	0	0	0	0	0	1	1	1	0
2024-359	ERR13710307	PRJEB60024	11	353	2021	Atlantic Lineage	15-59	Male	non-invasive	Yes	Europe	Non-persistent	S	S	S	S	S	1	1	0	0	0	0	0	0	0	0	0	0	0	0	0	0	0	0	0	0	0	0	0	0	0	0	0	0	1	1	1	0
2024-360	ERR13710308	PRJEB60024	11	314	2021	Global Lineage	15-59	Female	non-invasive	Unknown		Non-persistent	S	S	S	S	S	1	1	0	0	0	0	0	0	0	0	0	0	0	0	0	0	0	0	0	0	0	0	0	0	0	0	0	0	1	1	1	0
2024-361	ERR13710309	PRJEB60024	11	372	2021	Atlantic Lineage	15-59	Male	unknown	Unknown		Non-persistent	S	S	S	S	S	1	1	0	0	0	0	0	0	0	0	0	0	0	0	0	0	0	0	0	0	0	0	0	0	0	0	0	0	1	1	1	0
2024-362	ERR13710310	PRJEB60024	11	373	2021	Other	15-59	Male	non-invasive	Unknown		Non-persistent	S	S	S	S	S	1	1	0	0	0	0	0	0	0	0	0	0	0	0	0	0	0	0	0	0	0	0	0	0	0	0	0	0	1	1	1	0
2024-363	ERR13710311	PRJEB60024	11	374	2021	Atlantic Lineage	>=60	Female	invasive	Unknown		Non-persistent	S	S	S	S	S	1	1	0	0	0	0	0	0	0	0	0	0	0	0	0	0	0	0	0	0	0	0	0	0	0	0	0	0	1	1	1	0
2024-364	ERR13710312	PRJEB60024	11	51	2021	Global Lineage	15-59	Male	invasive	Unknown		Persistent	R	R	R	R	R	1	1	1	1	1	1	1	0	0	0	0	0	0	0	0	0	0	0	0	0	0	0	1	0	0	0	0	0	1	1	1	0
2024-365	ERR13710313	PRJEB60024	11	51	2021	Global Lineage	>=60	Female	invasive	Unknown		Persistent						1	1	1	1	1	1	1	0	0	0	0	0	0	0	0	0	0	0	0	0	0	0	1	0	0	0	0	0	1	1	1	0
2024-366	ERR13710314	PRJEB60024	11	51	2021	Global Lineage	>=60	Female	invasive	Unknown		Persistent						1	1	1	1	1	1	1	0	0	0	0	0	0	0	0	0	0	0	0	0	0	0	1	0	0	0	0	0	1	1	1	0
2024-367	ERR13710315	PRJEB60024	11	314	2021	Global Lineage	15-59	Female	non-invasive	Unknown		Non-persistent	S	S	S	S	S	1	1	0	0	0	0	0	0	0	0	0	0	0	0	0	0	0	0	0	0	0	0	0	0	0	0	0	0	1	1	1	0
2024-368	ERR13710316	PRJEB60024	11	375	2021	Atlantic Lineage	5-14	Female	non-invasive	Unknown		Non-persistent	S	S	S	S	S	1	1	0	0	0	0	0	0	0	0	0	0	0	0	0	0	0	0	0	0	0	0	0	0	0	0	0	0	1	1	1	0
2024-369	ERR13710317	PRJEB60024	11	353	2021	Atlantic Lineage	5-14	Male	non-invasive	Unknown		Non-persistent	S	S	S	S	S	1	1	0	0	0	0	0	0	0	0	0	0	0	0	0	0	0	0	0	0	0	0	0	0	0	0	0	0	1	1	1	0
2024-370	ERR13710318	PRJEB60024	11	314	2021	Global Lineage	5-14	Female	non-invasive	Unknown		Non-persistent	S	S	S	S	S	1	1	0	0	0	0	0	0	0	0	0	0	0	0	0	0	0	0	0	0	0	0	0	0	0	0	0	0	1	1	1	0
2024-371	ERR13710319	PRJEB60024	11	376	2021	Atlantic Lineage	15-59	Female	non-invasive	Unknown		Non-persistent						1	1	0	0	0	0	0	0	0	0	0	0	0	0	0	0	0	0	0	0	0	0	0	0	0	0	0	0	1	1	1	0
2024-372	ERR13710320	PRJEB60024	11	314	2021	Global Lineage	>=60	Female	non-invasive	Unknown		Non-persistent	S	S	S	S	S	1	1	0	0	0	0	0	0	0	0	0	0	0	0	0	0	0	0	0	0	0	0	0	0	0	0	0	0	1	1	1	0
2024-373	ERR13710321	PRJEB60024	11	377	2021	Global Lineage	0-4	Male	non-invasive	Unknown		Non-persistent	S	R	R	R	S	1	1	0	0	0	0	0	0	0	0	1	0	0	0	0	0	0	0	0	0	0	0	0	0	0	0	0	0	1	1	1	0
2024-374	ERR13710322	PRJEB60024	11	51	2021	Global Lineage	>=60		non-invasive	Unknown		Persistent	R	R	R	R	R	1	1	1	1	1	1	1	0	0	0	0	0	0	0	0	0	0	0	0	0	0	0	1	0	0	0	0	0	1	1	1	0
2024-375	ERR13710323	PRJEB60024	11	333	2021	Global Lineage	15-59	Male	non-invasive	Yes	America	Non-persistent	R	R	R	R	R	1	1	1	1	1	1	1	0	0	0	0	0	0	0	0	0	0	0	0	0	0	0	1	0	0	0	0	0	1	1	1	0
2024-376	ERR13710324	PRJEB60024	11	378	2021	Unknown	15-59	Male	non-invasive	Unknown		Non-persistent	S	S	S	S	S	1	1	0	0	0	0	0	0	0	0	0	0	0	0	0	0	0	0	0	0	0	0	0	0	0	0	0	0	1	1	1	0
2024-377	ERR13710325	PRJEB60024	11	314	2021	Global Lineage	>=60	Female	non-invasive	Unknown		Non-persistent	S	S	S	S	S	1	1	0	0	0	0	0	0	0	0	0	0	0	0	0	0	0	0	0	0	0	0	0	0	0	0	0	0	1	1	1	0
2024-378	ERR13710326	PRJEB60024	11	379	2021	Global Lineage	15-59	Female	non-invasive	Unknown		Non-persistent	S	R	R	R	S	1	1	0	0	0	0	0	0	0	0	0	0	1	0	0	0	0	0	0	0	0	0	0	0	0	0	0	0	1	1	1	0
2024-379	ERR13710327	PRJEB60024	11	370	2021	Atlantic Lineage	15-59	Female	non-invasive	Unknown		Non-persistent	S	S	S	S	S	1	1	0	0	0	0	0	0	0	0	0	0	0	0	0	0	0	0	0	0	0	0	0	0	0	0	0	0	1	1	1	0
2024-380	ERR13710328	PRJEB60024	11	244	2021	Other	5-14	Female	non-invasive	Unknown		Persistent	S	S	S	S	S	1	1	0	0	0	0	0	0	0	0	0	0	0	0	0	0	0	0	0	0	0	0	0	0	0	0	0	0	1	1	1	0
2024-381	ERR13710329	PRJEB60024	11	244	2021	Other	5-14	Male	non-invasive	Unknown		Persistent	S	S	S	S	S	1	1	0	0	0	0	0	0	0	0	0	0	0	0	0	0	0	0	0	0	0	0	0	0	0	0	0	0	1	1	1	0
2024-382	ERR13710330	PRJEB60024	11	314	2021	Global Lineage	>=60	Male	non-invasive	Unknown		Non-persistent	S	S	S	S	S	1	1	0	0	0	0	0	0	0	0	0	0	0	0	0	0	0	0	0	0	0	0	0	0	0	0	0	0	1	1	1	0
2024-383	ERR13710331	PRJEB60024	11	353	2021	Atlantic Lineage	15-59	Male	invasive	Unknown		Non-persistent	S	S	S	S	S	1	1	0	0	0	0	0	0	0	0	0	0	0	0	0	0	0	0	0	0	0	0	0	0	0	0	0	0	1	1	1	0
2024-384	ERR13710332	PRJEB60024	11	244	2021	Other	15-59	Female	non-invasive	Unknown		Persistent	S	S	S	S	S	1	1	0	0	0	0	0	0	0	0	0	0	0	0	0	0	0	0	0	0	0	0	0	0	0	0	0	0	1	1	1	0
2024-385	ERR13710333	PRJEB60024	11	353	2021	Atlantic Lineage	15-59	Male	non-invasive	Unknown		Non-persistent	S	S	S	S	S	1	1	0	0	0	0	0	0	0	0	0	0	0	0	0	0	0	0	0	0	0	0	0	0	0	0	0	0	1	1	1	0
2024-386	ERR13710334	PRJEB60024	11	244	2021	Other	15-59	Male	non-invasive	Unknown		Persistent	S	S	S	S	S	1	1	0	0	0	0	0	0	0	0	0	0	0	0	0	0	0	0	0	0	0	0	0	0	0	0	0	0	1	1	1	0
2024-387	ERR13710335	PRJEB60024	11	380	2021	Atlantic Lineage	0-4	Male	non-invasive	Unknown		Non-persistent	S	S	S	S	S	1	1	0	0	0	0	0	0	0	0	0	0	0	0	0	0	0	0	0	0	0	0	0	0	0	0	0	0	1	1	1	0
2024-388	ERR13710336	PRJEB60024	11	381	2022	Global Lineage	>=60	Male	non-invasive	Unknown		Non-persistent	S	S	S	S	S	1	1	0	0	0	0	0	0	0	0	0	0	0	0	0	0	0	0	0	0	0	0	0	0	0	0	0	0	1	1	1	0
2024-389	ERR13710337	PRJEB60024	11	85	2022	Atlantic Lineage	5-14	Male	non-invasive	Unknown		Persistent	S	S	S	S	S	1	1	0	0	0	0	0	0	0	0	0	0	0	0	0	0	0	0	0	0	0	0	0	0	0	0	0	0	1	1	1	0
2024-390	ERR13710338	PRJEB60024	183	382	2022	Unknown	15-59	Female	non-invasive	Unknown		Non-persistent						1	1	0	0	0	0	0	0	0	0	0	0	0	0	0	0	0	0	0	0	0	0	0	0	0	0	0	0	1	1	1	0
2024-391	ERR13710339	PRJEB60024	11	383	2022	Atlantic Lineage	>=60	Male	non-invasive	Unknown		Non-persistent	S	R	R	R	S	1	1	1	0	0	0	0	0	0	0	0	0	0	0	0	0	0	0	0	0	0	0	0	0	0	0	0	0	1	1	1	0
2024-392	ERR13710340	PRJEB60024	11	384	2022	Global Lineage	5-14	Female	non-invasive	Unknown		Non-persistent						1	1	0	0	0	0	0	0	0	0	0	0	0	0	0	0	0	0	0	0	0	0	0	0	0	0	0	0	1	1	1	0
2024-393	ERR13710341	PRJEB60024	11	51	2022	Global Lineage	15-59	Male	non-invasive	Unknown		Persistent	R	R	R	R	R	1	1	1	1	1	1	1	0	0	0	0	0	0	0	0	0	0	0	0	0	0	0	1	0	0	0	0	0	1	1	1	0
2024-394	ERR13710342	PRJEB60024	11	385	2022	Other	15-59	Female	non-invasive	Unknown		Non-persistent	S	S	S	S	S	1	1	0	0	0	0	0	0	0	0	0	0	0	0	0	0	0	0	0	0	0	0	0	0	0	0	0	0	1	1	1	0
2024-395	ERR13710343	PRJEB60024	11	386	2022	Atlantic Lineage	15-59	Male	non-invasive	Unknown		Non-persistent	S	S	S	S	S	1	1	0	0	0	0	0	0	0	0	0	0	0	0	0	0	0	0	0	0	0	0	0	0	0	0	0	0	1	1	1	0
2024-396	ERR13710344	PRJEB60024	11	51	2022	Global Lineage	15-59	Female	non-invasive	Unknown		Persistent	R	R	R	R	R	1	1	1	1	1	1	1	0	0	0	0	0	0	0	0	0	0	0	0	0	0	0	1	0	0	0	0	0	1	1	1	0
2024-397	ERR13710345	PRJEB60024	11	387	2022	Atlantic Lineage	15-59	Female	non-invasive	Unknown		Non-persistent	S	S	S	S	S	1	1	0	0	0	0	0	0	0	0	0	0	0	0	0	0	0	0	0	0	0	0	0	0	0	0	0	0	1	1	1	0
2024-398	ERR13259282	PRJEB60024	11	388	2022	Unknown	15-59	Male	non-invasive	Unknown		Persistent	R	R	R	R	R	1	1	1	1	1	1	1	0	0	0	0	0	0	0	0	0	0	0	0	0	0	0	1	0	0	0	0	0	1	1	1	0
2024-399	ERR13710346	PRJEB60024	11	389	2022	Global Lineage	15-59	Male	non-invasive	Unknown		Non-persistent	R	R	R	R	S	1	1	0	0	0	0	0	1	0	0	1	0	0	1	0	0	0	0	0	0	0	0	1	0	0	0	0	0	1	1	1	0
2024-400	ERR13710347	PRJEB60024	11	314	2022	Global Lineage	>=60	Female	invasive	Unknown		Non-persistent	S	S	S	S	S	1	1	0	0	0	0	0	0	0	0	0	0	0	0	0	0	0	0	0	0	0	0	0	0	0	0	0	0	1	1	1	0
2024-401	ERR13710348	PRJEB60024	11	390	2022	Global Lineage	15-59	Male	non-invasive	Unknown		Non-persistent	S	S	S	S	S	1	1	0	0	0	0	0	0	0	0	0	0	0	0	0	0	0	0	0	0	0	0	0	0	0	0	0	0	1	1	1	0
2024-402	ERR13710349	PRJEB60024	11	244	2022	Other	>=60	Male	non-invasive	Unknown		Persistent	S	S	S	S	S	1	1	0	0	0	0	0	0	0	0	0	0	0	0	0	0	0	0	0	0	0	0	0	0	0	0	0	0	1	1	1	0
2024-403	ERR13710350	PRJEB60024	11	391	2022	Global Lineage	15-59	Female	unknown	Unknown		Non-persistent	S	R	R	R	S	1	1	0	0	0	0	0	0	0	0	1	0	0	0	0	0	0	0	0	0	0	0	0	0	0	0	0	0	1	1	1	0
2024-404	ERR13710351	PRJEB60024	11	392	2022	Global Lineage	0-4	Male	non-invasive	Unknown		Non-persistent	S	R	R	R	S	1	1	0	0	0	0	0	0	0	1	0	0	0	0	0	0	0	0	0	0	0	0	0	0	0	0	0	0	1	1	1	0
2024-405	ERR13710352	PRJEB60024	11	51	2022	Global Lineage	>=60	Female	non-invasive	Unknown		Persistent	R	R	R	R	R	1	1	1	1	1	1	1	0	0	0	0	0	0	0	0	0	0	0	0	0	0	0	1	0	0	0	0	0	1	1	1	0
2024-406	ERR13710353	PRJEB60024	11	314	2022	Global Lineage	0-4	Female	non-invasive	Unknown		Non-persistent	S	S	S	S	S	1	1	0	0	0	0	0	0	0	0	0	0	0	0	0	0	0	0	0	0	0	0	0	0	0	0	0	0	1	1	1	0
2024-407	ERR13710354	PRJEB60024	11	393	2022	Global Lineage	>=60	Female	non-invasive	Unknown		Non-persistent	S	S	S	S	S	1	1	0	0	0	0	0	0	0	0	0	0	0	0	0	0	0	1	0	0	0	0	0	0	0	0	0	0	1	1	1	0
2024-408	ERR13710355	PRJEB60024	11	394	2022	Global Lineage	>=60	Male	non-invasive	Unknown		Persistent	S	R	R	R	S	1	1	0	0	0	0	0	0	1	0	0	0	0	0	0	0	0	0	0	0	0	0	0	0	0	0	0	0	1	1	1	0
2024-409	ERR13710356	PRJEB60024	11	395	2022	Atlantic Lineage	15-59	Male	non-invasive	Unknown		Non-persistent	S	R	R	R	S	1	1	0	0	0	0	0	0	0	0	0	0	0	0	0	0	0	0	0	0	0	1	0	0	0	0	0	0	1	1	1	0
2024-410	ERR13710357	PRJEB60024	11	51	2022	Global Lineage	>=60	Female	non-invasive	Yes	America	Persistent	R	R	R	R	R	1	1	1	1	1	1	1	0	0	0	0	0	0	0	0	0	0	0	0	0	0	0	1	0	0	0	0	0	1	1	1	0
2024-411	ERR13710358	PRJEB60024	11	51	2022	Global Lineage	15-59	Male	non-invasive	Unknown		Persistent	R	R	R	R	R	1	1	1	1	1	1	1	0	0	0	0	0	0	0	0	0	0	0	0	0	0	0	1	0	0	0	0	0	1	1	1	0
2024-412	ERR13710359	PRJEB60024	11	396	2022	Global Lineage	>=60	Male	invasive	Unknown		Non-persistent	S	S	S	S	S	1	1	0	0	0	0	0	0	0	0	0	0	0	0	0	0	0	0	0	0	0	0	0	0	0	0	0	0	1	1	1	0
2024-413	ERR13710360	PRJEB60024	11	397	2022	Global Lineage	15-59	Male	non-invasive	Unknown		Non-persistent	R	R	R	R	R	1	1	1	1	1	1	1	0	0	0	0	0	0	0	0	0	0	0	0	0	0	0	1	0	0	0	0	0	1	1	1	0
2024-414	ERR13710361	PRJEB60024	11	385	2022	Other	15-59	Male	non-invasive	Unknown		Non-persistent	S	S	S	S	S	1	1	0	0	0	0	0	0	0	0	0	0	0	0	0	0	0	0	0	0	0	0	0	0	0	0	0	0	1	1	1	0
2024-415	ERR13710362	PRJEB60024	11	398	2022	Unknown	15-59	Female	non-invasive	Unknown		Non-persistent	R	R	R	R	R	1	1	1	1	1	1	1	0	0	0	0	0	0	0	0	0	0	0	0	0	0	0	1	0	0	0	0	0	1	1	1	0
2024-416	ERR13710363	PRJEB60024	11	399	2022	Unknown	15-59	Female	non-invasive	Yes	Africa	Non-persistent	R	S	S	S	S	1	1	0	0	0	0	0	1	0	0	0	1	0	0	0	0	0	0	0	0	0	0	0	0	0	0	0	0	1	1	1	0
2024-417	ERR13710364	PRJEB60024	11	379	2022	Unknown	15-59	Female	non-invasive	Unknown		Non-persistent	S	S	S	S	S	1	1	0	0	0	0	0	0	0	0	0	0	0	0	0	0	0	0	0	0	0	0	0	0	0	0	0	0	1	1	1	0
2024-418	ERR13710365	PRJEB60024	11	400	2022	Global Lineage	15-59	Female	non-invasive	Yes	Middle East	Non-persistent	R	R	R	R	S	1	1	0	0	0	0	0	1	1	0	0	0	0	0	0	0	0	0	0	0	0	0	1	0	0	0	0	0	1	1	1	0
2024-419	ERR13710366	PRJEB60024	11	401	2022	Atlantic Lineage	>=60	Female	non-invasive	Yes	Europe	Non-persistent	S	S	S	S	S	1	1	0	0	0	0	0	0	0	0	0	0	0	0	0	0	0	0	0	0	0	0	0	0	0	0	0	0	1	1	1	0
2024-420	ERR13710367	PRJEB60024	11	402	2022	Global Lineage	0-4	Female	invasive	Unknown		Non-persistent	S	R	R	R	S	1	1	1	0	0	0	0	0	0	0	0	0	0	0	0	0	0	0	0	0	0	0	0	0	0	0	0	0	1	1	1	0
2024-421	ERR13710368	PRJEB60024	11	403	2022	Unknown	15-59	Female	invasive	Unknown		Non-persistent	S	S	S	S	S	1	1	0	0	0	0	0	0	0	0	0	0	0	0	0	0	0	0	0	0	0	0	0	0	0	0	0	0	1	1	1	0
2024-422	ERR13710369	PRJEB60024	11	404	2022	Global Lineage	15-59	Female	non-invasive	Unknown		Non-persistent	R	S	S	S	S	1	1	0	0	0	0	0	1	0	0	0	1	0	0	0	0	0	0	0	0	0	0	0	0	0	0	0	0	1	1	1	0
2024-423	ERR13710370	PRJEB60024	183	165	2022	Other	0-4	Male	non-invasive	Unknown		Persistent	S	S	S	S	S	1	1	0	0	0	0	0	0	0	0	0	0	0	0	0	0	0	0	0	0	0	0	0	0	0	0	0	0	1	1	1	0
2024-424	ERR13710371	PRJEB60024	11	402	2022	Global Lineage	15-59	Male	non-invasive	Unknown		Non-persistent	S	R	R	R	S	1	1	1	0	0	0	0	0	0	0	0	0	0	0	0	0	0	0	0	0	0	0	0	0	0	0	0	0	1	1	1	0
2024-425	ERR13710372	PRJEB60024	11	243	2022	Atlantic Lineage	15-59	Male	non-invasive	Unknown		Persistent	S	S	S	S	S	1	1	0	0	0	0	0	0	0	0	0	0	0	0	0	0	0	0	0	0	0	0	0	0	0	0	0	0	1	1	1	0
2024-426	ERR13710373	PRJEB60024	11	243	2022	Atlantic Lineage	>=60	Male	non-invasive	Unknown		Persistent	S	S	S	S	S	1	1	0	0	0	0	0	0	0	0	0	0	0	0	0	0	0	0	0	0	0	0	0	0	0	0	0	0	1	1	1	0
2024-427	ERR13710374	PRJEB60024	11	405	2022	Other	>=60	Female	non-invasive	Unknown		Non-persistent	S	S	S	S	S	1	1	0	0	0	0	0	0	0	0	0	0	0	0	0	0	0	0	0	0	0	0	0	0	0	0	0	0	1	1	1	0
2024-428	ERR13710375	PRJEB60024	11	243	2022	Atlantic Lineage	0-4	Male	non-invasive	Unknown		Persistent						1	1	0	0	0	0	0	0	0	0	0	0	0	0	0	0	0	0	0	0	0	0	0	0	0	0	0	0	1	1	1	0
2024-429	ERR13710376	PRJEB60024	11	406	2022	Other	15-59	Female	non-invasive	Unknown		Non-persistent						1	1	0	0	0	0	0	0	0	0	0	0	0	0	0	0	0	0	0	0	0	0	0	0	0	0	0	0	1	1	1	0
2024-430	ERR13710377	PRJEB60024	11	407	2022	Atlantic Lineage	5-14	Male	non-invasive	Unknown		Non-persistent	S	S	S	S	S	1	1	0	0	0	0	0	0	0	0	0	0	0	0	0	0	0	0	0	0	0	0	0	0	0	0	0	0	1	1	1	0
2024-431	ERR13710378	PRJEB60024	11	408	2022	Global Lineage	>=60	Female	non-invasive	Unknown		Non-persistent	S	S	S	S	S	1	1	0	0	0	0	0	0	0	0	0	0	0	0	0	0	0	0	0	0	0	0	0	0	0	0	0	0	1	1	1	0
2024-432	ERR13710379	PRJEB60024	11	409	2022	Unknown	15-59	Female	non-invasive	Unknown		Non-persistent	S	S	S	S	S	1	1	0	0	0	0	0	0	0	0	0	0	0	0	0	0	0	0	0	0	0	0	0	0	0	0	0	0	1	1	1	0
2024-433	ERR13710380	PRJEB60024	11	410	2022	Unknown	15-59	Male	non-invasive	Yes	America	Non-persistent	S	S	S	S	S	1	1	0	0	0	0	0	0	0	0	0	0	0	0	0	0	0	0	0	0	0	0	0	0	0	0	0	0	1	1	1	0
2024-434	ERR13710381	PRJEB60024	11	411	2022	Unknown	15-59	Female	non-invasive	Yes	Asia	Non-persistent	R	R	R	R	S	1	1	0	1	0	0	0	0	0	1	0	0	0	0	0	0	0	0	0	0	0	0	0	0	0	0	0	0	1	1	1	0
2024-435	ERR13710382	PRJEB60024	11	412	2022	Unknown	15-59	Female	invasive	Yes	America	Non-persistent	S	S	S	S	S	1	1	0	0	0	0	0	0	0	0	0	0	0	0	0	0	0	0	0	0	0	0	0	0	0	0	0	0	1	1	1	0
2024-436	ERR13710383	PRJEB60024	11	51	2022	Global Lineage	15-59	Male	non-invasive	Unknown		Persistent	R	R	R	R	R	1	1	1	1	1	1	1	0	0	0	0	0	0	0	0	0	0	0	0	0	0	0	1	0	0	0	0	0	1	1	1	0
2024-437	ERR13710384	PRJEB60024	11	413	2022	Atlantic Lineage	>=60	Male	non-invasive	Unknown		Non-persistent	S	S	S	S	S	1	1	0	0	0	0	0	0	0	0	0	0	0	0	0	0	0	0	0	0	0	0	0	0	0	0	0	0	1	1	1	0
2024-438	ERR13710385	PRJEB60024	11	414	2022	Atlantic Lineage	15-59	Female	non-invasive	Yes	Middle East	Persistent						1	1	0	0	0	0	0	0	0	0	0	0	0	0	0	0	0	0	0	0	0	0	0	0	0	0	0	0	1	1	1	0
2024-439	ERR13710386	PRJEB60024	11	414	2022	Atlantic Lineage	0-4	Male	non-invasive	Unknown		Persistent	S	S	S	S	S	1	1	0	0	0	0	0	0	0	0	0	0	0	0	0	0	0	0	0	0	0	0	0	0	0	0	0	0	1	1	1	0
2024-440	ERR13710387	PRJEB60024	11	414	2022	Atlantic Lineage	5-14	Male	non-invasive	Unknown		Persistent						1	1	0	0	0	0	0	0	0	0	0	0	0	0	0	0	0	0	0	0	0	0	0	0	0	0	0	0	1	1	1	0
2024-441	ERR13710388	PRJEB60024	11	415	2022	Atlantic Lineage	15-59	Male	non-invasive	Unknown		Non-persistent	S	S	S	S	S	1	1	0	0	0	0	0	0	0	0	0	0	0	0	0	0	0	0	0	0	0	0	0	0	0	0	0	0	1	1	1	0
2024-442	ERR13710389	PRJEB60024	11	416	2022	Atlantic Lineage	5-14	Male	non-invasive	Unknown		Non-persistent	S	R	R	R	S	1	1	1	0	0	0	0	0	0	0	0	0	0	0	0	0	0	0	0	0	0	0	0	0	0	0	0	0	1	1	1	0
2024-443	ERR13710390	PRJEB60024	11	414	2022	Atlantic Lineage	15-59	Female	non-invasive	Unknown		Persistent	S	S	S	S	S	1	1	0	0	0	0	0	0	0	0	0	0	0	0	0	0	0	0	0	0	0	0	0	0	0	0	0	0	1	1	1	0
2024-444	ERR13710391	PRJEB60024	11	414	2022	Atlantic Lineage	15-59	Female	non-invasive	Unknown		Persistent	S	S	S	S	S	1	1	0	0	0	0	0	0	0	0	0	0	0	0	0	0	0	0	0	0	0	0	0	0	0	0	0	0	1	1	1	0
2024-445	ERR13710392	PRJEB60024	11	31	2022	Atlantic Lineage	5-14	Male	non-invasive	Unknown		Persistent	S	R	R	R	S	1	1	1	0	0	0	0	0	0	0	0	0	0	0	0	0	0	0	0	0	0	0	0	0	0	0	0	0	1	1	1	0
2024-446	ERR13710393	PRJEB60024	11	417	2022	Atlantic Lineage	15-59	Male	non-invasive	Yes	Middle East	Non-persistent	S	S	S	S	S	1	1	0	0	0	0	0	0	0	0	0	0	0	0	0	0	0	0	0	0	0	0	0	0	0	0	0	0	1	1	1	0
2024-447	ERR13710394	PRJEB60024	11	418	2022	Atlantic Lineage	5-14	Female	invasive	Yes	Middle East	Non-persistent	S	S	S	S	S	1	1	0	0	0	0	0	0	0	0	0	0	0	0	0	0	0	0	0	0	0	0	0	0	0	0	0	0	1	1	1	0
2024-448	ERR13710395	PRJEB60024	11	419	2022	Unknown	15-59	Female	non-invasive	Unknown		Non-persistent	S	S	S	S	S	1	1	0	0	0	0	0	0	0	0	0	0	0	0	0	0	0	0	0	0	0	0	0	0	0	0	0	0	1	1	1	0
2024-449	ERR13710396	PRJEB60024	11	417	2022	Atlantic Lineage	5-14	Male	non-invasive	Unknown		Non-persistent	S	S	S	S	S	1	1	0	0	0	0	0	0	0	0	0	0	0	0	0	0	0	0	0	0	0	0	0	0	0	0	0	0	1	1	1	0
2024-450	ERR13710397	PRJEB60024	11	31	2022	Atlantic Lineage	0-4	Male	non-invasive	Yes	America	Persistent	S	R	R	R	S	1	1	1	0	0	0	0	0	0	0	0	0	0	0	0	0	0	0	0	0	0	0	0	0	0	0	0	0	1	1	1	0
2024-451	ERR13710398	PRJEB60024	11	420	2022	Atlantic Lineage	15-59	Male	non-invasive	Yes	Africa	Non-persistent						1	1	0	0	0	0	0	0	0	0	1	0	0	0	0	0	0	0	0	0	0	0	0	0	0	0	0	0	1	1	1	0
2024-452	ERR13710399	PRJEB60024	11	31	2022	Atlantic Lineage	5-14		non-invasive	Yes	America	Persistent	S	R	R	R	S	1	1	1	0	0	0	0	0	0	0	0	0	0	0	0	0	0	0	0	0	0	0	0	0	0	0	0	0	1	1	1	0
2024-453	ERR13710400	PRJEB60024	11	417	2022	Atlantic Lineage	5-14	Male	non-invasive	Unknown		Non-persistent	S	S	S	S	S	1	1	0	0	0	0	0	0	0	0	0	0	0	0	0	0	0	0	0	0	0	0	0	0	0	0	0	0	1	1	1	0
2024-454	ERR13710401	PRJEB60024	11	421	2022	Atlantic Lineage	5-14	Male	non-invasive	Yes	Middle East	Non-persistent	S	R	R	R	S	1	1	0	0	0	0	0	0	0	0	0	0	1	0	0	0	0	0	0	1	0	0	0	0	0	0	0	0	1	1	1	0
2024-455	ERR13710402	PRJEB60024	11	422	2022	Global Lineage	15-59	Female	non-invasive	Yes	Africa	Non-persistent	S	S	S	S	S	1	1	0	0	0	0	0	0	0	0	0	0	0	0	0	0	0	1	0	0	0	0	0	0	0	0	0	0	1	1	1	0
2024-456	ERR13710403	PRJEB60024	11	408	2022	Global Lineage	5-14	Female	non-invasive	Unknown		Non-persistent	S	S	S	S	S	1	1	0	0	0	0	0	0	0	0	0	0	0	0	0	0	0	0	0	0	0	0	0	0	0	0	0	0	1	1	1	0
2024-457	ERR13710404	PRJEB60024	11	423	2022	Global Lineage	15-59	Female	non-invasive	Yes	Africa	Non-persistent	S	R	R	R	S	1	1	0	0	0	0	0	0	0	0	1	0	0	0	0	0	0	0	0	0	0	0	0	0	0	0	0	0	1	1	1	0
2024-458	ERR13710405	PRJEB60024	11	285	2022	Global Lineage	15-59	Female	non-invasive	Unknown		Persistent	S	R	R	R	S	1	1	0	0	0	0	0	0	1	0	0	0	0	0	0	0	0	0	0	0	0	0	0	0	0	0	0	0	1	1	1	0
2024-459	ERR13710406	PRJEB60024	11	31	2022	Atlantic Lineage	15-59	Male	non-invasive	Yes	America	Persistent	S	R	R	R	S	1	1	1	0	0	0	0	0	0	0	0	0	0	0	0	0	0	0	0	0	0	0	0	0	0	0	0	0	1	1	1	0
2024-460	ERR13710407	PRJEB60024	11	424	2022	Atlantic Lineage	15-59	Male	non-invasive	Unknown		Non-persistent						1	1	0	0	0	0	0	0	0	0	0	0	0	0	0	0	0	0	0	0	0	0	0	0	0	0	0	0	1	1	1	0
2024-461	ERR13710408	PRJEB60024	11	425	2022	Global Lineage	15-59	Male	non-invasive	Unknown		Non-persistent	S	R	R	R	S	1	1	0	0	0	0	0	0	0	1	0	0	0	0	0	0	0	0	0	0	0	0	0	0	0	0	0	0	1	1	1	0
2024-462	ERR13710409	PRJEB60024	11	298	2022	Atlantic Lineage	15-59	Female	non-invasive	Unknown		Non-persistent	S	S	S	S	S	1	1	0	0	0	0	0	0	0	0	0	0	0	0	0	0	0	0	0	0	0	0	0	0	0	0	0	0	1	1	1	0
2024-463	ERR13710410	PRJEB60024	11	426	2022	Global Lineage	5-14	Female	non-invasive	Unknown		Persistent	S	R	R	R	S	1	1	0	0	0	0	0	0	0	1	0	0	0	0	0	0	0	0	0	0	0	0	0	0	0	0	0	0	1	1	1	0
2024-464	ERR13710411	PRJEB60024	11	427	2022	Unknown	15-59	Male	non-invasive	Unknown		Non-persistent	R	S	S	S	R	1	1	0	1	0	0	0	0	0	0	0	0	0	0	0	1	0	0	1	0	1	0	1	0	0	0	0	0	1	1	1	0
2024-465	ERR13710412	PRJEB60024	11	428	2022	Unknown	15-59	Male	non-invasive	Yes	America	Non-persistent	S	R	R	R	S	1	1	1	0	0	0	0	0	0	0	0	0	0	0	0	0	0	0	0	0	0	0	0	0	0	0	0	0	1	1	1	0
2024-466	ERR13710413	PRJEB60024	11	429	2022	Unknown	>=60	Male	non-invasive	Yes	Middle East	Non-persistent	S	S	S	S	S	1	1	0	0	0	0	0	0	0	0	0	0	0	0	0	0	0	0	0	0	0	0	0	0	0	0	0	0	1	1	1	0
2024-467	ERR13710414	PRJEB60024	11	303	2022	Atlantic Lineage	15-59	Male	non-invasive	Unknown		Non-persistent	S	S	S	S	S	1	1	0	0	0	0	0	0	0	0	0	0	0	0	0	0	0	0	0	0	0	0	0	0	0	0	0	0	1	1	1	0
2024-468	ERR13710415	PRJEB60024	11	430	2022	Unknown	15-59	Male	non-invasive	Yes	Asia	Persistent	R	R	R	R	S	1	1	1	0	0	0	0	0	0	0	0	0	0	1	0	0	0	0	0	0	0	0	0	0	0	0	0	0	1	1	1	0
2024-469	ERR13710416	PRJEB60024	11	431	2022	Global Lineage	>=60	Female	non-invasive	Unknown		Non-persistent	S	S	S	S	S	1	1	0	0	0	0	0	0	0	0	0	0	0	0	0	0	0	0	0	0	0	0	0	0	0	0	0	0	1	1	1	0
2024-470	ERR13710417	PRJEB60024	11	432	2022	Atlantic Lineage	>=60	Female	non-invasive	Unknown		Non-persistent	S	S	S	S	S	1	1	0	0	0	0	0	0	0	0	0	0	0	0	0	0	0	0	0	0	0	0	0	0	0	0	0	0	1	1	1	0
2024-471	ERR13710418	PRJEB60024	11	408	2022	Unknown	>=60	Male	non-invasive	Unknown		Non-persistent	S	S	S	S	S	1	1	0	0	0	0	0	0	0	0	0	0	0	0	0	0	0	0	0	0	0	0	0	0	0	0	0	0	1	1	1	0
2024-472	ERR13710419	PRJEB60024	11	51	2022	Global Lineage	5-14	Female	invasive	Unknown		Persistent	R	R	R	R	R	1	1	1	1	1	1	1	0	0	0	0	0	0	0	0	0	0	0	0	0	0	0	1	0	0	0	0	0	1	1	1	0
2024-473	ERR13710420	PRJEB60024	11	433	2022	Global Lineage	>=60	Male	invasive	Unknown		Non-persistent	S	S	S	S	S	1	1	0	0	0	0	0	0	0	0	0	0	0	0	0	0	0	0	0	0	0	0	0	0	0	0	0	0	1	1	1	0
2024-474	ERR13710421	PRJEB60024	11	434	2022	Global Lineage	15-59	Male	non-invasive	Yes	Africa	Non-persistent	R	S	S	S	S	1	1	0	0	0	0	0	1	0	0	0	1	0	0	0	0	0	0	0	0	0	0	0	0	0	0	0	0	1	1	1	0
2024-475	ERR13710422	PRJEB60024	11	435	2022	Atlantic Lineage	0-4	Male	non-invasive	Unknown		Non-persistent	S	S	S	S	S	1	1	0	0	0	0	0	0	0	0	0	0	0	0	0	0	0	0	0	0	0	0	0	0	0	0	0	0	1	1	1	0
2024-476	ERR13710423	PRJEB60024	11	388	2022	Global Lineage	15-59	Female	non-invasive	Unknown		Persistent	R	R	R	R	R	1	1	1	1	1	1	1	0	0	0	0	0	0	0	0	0	0	0	0	0	0	0	1	0	0	0	0	0	1	1	1	0
2024-477	ERR13710424	PRJEB60024	11	436	2022	Other	>=60	Female	non-invasive	Unknown		Non-persistent	S	S	S	S	S	1	1	0	0	0	0	0	0	0	0	0	0	0	0	0	0	0	0	0	0	0	0	0	0	0	0	0	0	1	1	1	0
2024-478	ERR13710425	PRJEB60024	11	388	2022	Unknown	5-14	Female	non-invasive	Yes	America	Persistent	R	R	R	R	R	1	1	1	1	1	1	1	0	0	0	0	0	0	0	0	0	0	0	0	0	0	0	1	0	0	0	0	0	1	1	1	0
2024-479	ERR13710426	PRJEB60024	11	437	2022	Unknown	0-4	Male	non-invasive	Unknown		Non-persistent	S	S	S	S	S	1	1	0	0	0	0	0	0	0	0	0	0	0	0	0	0	0	0	0	0	0	0	0	0	0	0	0	0	1	1	1	0
2024-480	ERR13710427	PRJEB60024	11	438	2022	Unknown	5-14	Female	non-invasive	Unknown		Non-persistent	S	R	R	R	S	1	1	1	0	0	0	0	0	0	0	0	0	0	0	0	0	0	0	0	0	0	0	0	0	0	0	0	0	1	1	1	0
2024-481	ERR13710428	PRJEB60024	11	439	2022	Unknown	>=60	Female	non-invasive	Unknown		Non-persistent	S	S	S	S	S	1	1	0	0	0	0	0	0	0	0	0	0	0	0	0	0	0	0	0	0	0	0	0	0	0	0	0	0	1	1	1	0
2024-482	ERR13710429	PRJEB60024	11	440	2022	Unknown	15-59	Female	non-invasive	Unknown		Non-persistent	S	S	S	S	S	1	1	0	0	0	0	0	0	0	0	0	0	0	0	0	0	0	0	0	0	0	0	0	0	0	0	0	0	1	1	1	0
2024-483	ERR13710430	PRJEB60024	11	441	2022	Unknown	5-14	Male	non-invasive	Unknown		Persistent	S	S	S	S	S	1	1	0	0	0	0	0	0	0	0	0	0	0	0	0	0	0	0	0	0	0	0	0	0	0	0	0	0	1	1	1	0
2024-484	ERR13710431	PRJEB60024	11	442	2022	Global Lineage	>=60	Male	invasive	Yes	Asia	Non-persistent	S	R	R	R	S	1	1	0	0	0	0	0	0	0	1	0	0	0	0	0	0	0	0	0	0	0	0	0	0	0	0	0	0	1	1	1	0
2024-485	ERR13710432	PRJEB60024	11	443	2022	Atlantic Lineage	5-14	Male	non-invasive	Unknown		Non-persistent	S	S	S	S	S	1	1	0	0	0	0	0	0	0	0	0	0	0	0	0	0	0	0	0	0	0	0	0	0	0	0	0	0	1	1	1	0
2024-486	ERR13710433	PRJEB60024	11	247	2022	Global Lineage	15-59	Female	non-invasive	Unknown		Persistent	S	S	S	S	S	1	1	0	0	0	0	0	0	0	0	0	0	0	0	0	0	0	0	0	0	0	0	0	0	0	0	0	0	1	1	1	0
2024-487	ERR13710434	PRJEB60024	11	51	2022	Global Lineage	>=60	Female	non-invasive	Unknown		Persistent	R	R	R	R	R	1	1	1	1	1	1	1	0	0	0	0	0	0	0	0	0	0	0	0	0	0	0	1	0	0	0	0	0	1	1	1	0
2024-488	ERR13710435	PRJEB60024	11	444	2022	Atlantic Lineage	5-14	Female	non-invasive	Unknown		Non-persistent	S	S	S	S	S	1	1	0	0	0	0	0	0	0	0	0	0	0	0	0	0	0	0	0	0	0	0	0	0	0	0	0	0	1	1	1	0
2024-489	ERR13710436	PRJEB60024	11	440	2022	Atlantic Lineage	15-59		non-invasive	Yes	Middle East	Non-persistent						1	1	0	0	0	0	0	0	0	0	0	0	0	0	0	0	0	0	0	0	0	0	0	0	0	0	0	0	1	1	1	0
2024-490	ERR13710437	PRJEB60024	11	426	2022	Global Lineage	15-59	Male	non-invasive	Yes	Asia	Persistent	S	R	R	R	S	1	1	0	0	0	0	0	0	0	1	0	0	0	0	0	0	0	0	0	0	0	0	0	0	0	0	0	0	1	1	1	0
2024-491	ERR13710438	PRJEB60024	11	445	2022	Global Lineage	>=60	Female	non-invasive	Unknown		Persistent						1	1	1	0	0	0	0	0	0	0	0	0	0	0	0	0	0	0	0	0	0	0	0	0	0	0	0	0	1	1	1	0
2024-492	ERR13710439	PRJEB60024	183	446	2022	Unknown	5-14	Female	non-invasive	Unknown		Non-persistent	S	S	S	S	S	1	1	0	0	0	0	0	0	0	0	0	0	0	0	0	0	0	0	0	0	0	0	0	0	0	0	0	0	1	1	1	0
2024-493	ERR13710440	PRJEB60024	11	51	2022	Global Lineage	0-4	Female	non-invasive	Unknown		Persistent	R	R	R	R	R	1	1	1	1	1	1	1	0	0	0	0	0	0	0	0	0	0	0	0	0	0	0	1	0	0	0	0	0	1	1	1	0
2024-494	ERR13710441	PRJEB60024	11	447	2022	Other	15-59	Female	non-invasive	Unknown		Non-persistent	S	S	S	S	S	1	1	0	0	0	0	0	0	0	0	0	0	0	0	0	0	0	0	0	0	0	0	0	0	0	0	0	0	1	1	1	0
2024-495	ERR13710442	PRJEB60024	11	448	2022	Unknown	>=60	Male	non-invasive	Yes	Middle East	Non-persistent	S	S	S	S	S	1	1	0	0	0	0	0	0	0	0	0	0	0	0	0	0	0	0	0	0	0	0	0	0	0	0	0	0	1	1	1	0
2024-496	ERR13710443	PRJEB60024	11	449	2022	Unknown	5-14	Male	unknown	Unknown		Non-persistent						1	1	0	0	0	0	0	0	1	0	0	0	0	0	0	0	0	0	0	0	0	0	0	0	0	0	0	0	1	1	1	0
2024-497	ERR13710444	PRJEB60024	183	450	2022	Unknown	0-4	Male	non-invasive	Unknown		Non-persistent	S	S	S	S	S	1	1	0	0	0	0	0	0	0	0	0	0	0	0	0	0	0	0	0	0	0	0	0	0	0	0	0	0	1	1	1	0
2024-498	ERR13710445	PRJEB60024	11	300	2022	Global Lineage	15-59	Female	non-invasive	Unknown		Persistent	S	S	S	S	S	1	1	0	0	0	0	0	0	0	0	0	0	0	0	0	0	0	0	0	0	0	0	0	0	0	0	0	0	1	1	1	0
2024-499	ERR13710446	PRJEB60024	183	382	2022	Unknown	15-59	Male	non-invasive	Unknown		Non-persistent	S	S	S	S	S	1	1	0	0	0	0	0	0	0	0	0	0	0	0	0	0	0	0	0	0	0	0	0	0	0	0	0	0	1	1	1	0
2024-500	ERR13710447	PRJEB60024	11	422	2022	Global Lineage	15-59	Female	non-invasive	Unknown		Non-persistent	S	S	S	S	S	1	1	0	0	0	0	0	0	0	0	0	0	0	0	0	0	0	1	0	0	0	0	0	0	0	0	0	0	1	1	1	0
2024-501	ERR13710448	PRJEB60024	11	327	2022	Unknown	15-59	Female	non-invasive	Unknown		Persistent	S	S	S	S	S	1	1	0	0	0	0	0	0	0	0	0	0	0	0	0	0	0	0	0	0	0	0	0	0	0	0	0	0	1	1	1	0
2024-502	ERR13710449	PRJEB60024	11	314	2022	Global Lineage	15-59	Male	unknown	Unknown		Non-persistent	S	S	S	S	S	1	1	0	0	0	0	0	0	0	0	0	0	0	0	0	0	0	0	0	0	0	0	0	0	0	0	0	0	1	1	1	0
2024-503	ERR13710450	PRJEB60024	11	397	2022	Global Lineage	>=60	Male	non-invasive	Unknown		Non-persistent	R	R	R	R	R	1	1	1	1	1	1	1	0	0	0	0	0	0	0	0	0	0	0	0	0	0	0	1	0	0	0	0	0	1	1	1	0
2024-504	ERR13710451	PRJEB60024	1925	451	2022	Global Lineage	15-59	Female	non-invasive	Unknown		Non-persistent	S	S	S	S	S	1	1	0	0	0	0	0	0	0	0	0	0	0	0	0	0	0	0	0	0	0	0	0	0	0	0	0	0	1	1	1	0
2024-505	ERR13710452	PRJEB60024	11	452	2022	Global Lineage	15-59	Female	non-invasive	Unknown		Non-persistent	S	R	R	R	S	1	1	1	0	0	0	0	1	0	0	0	0	0	0	0	0	1	0	0	0	0	0	1	0	0	0	0	0	1	1	1	0
2024-506	ERR13710453	PRJEB60024	11	453	2022	Atlantic Lineage	15-59	Female	non-invasive	Yes	Middle East	Non-persistent	S	S	S	S	S	1	1	0	0	0	0	0	0	0	0	0	0	0	0	0	0	0	0	0	0	0	0	0	0	0	0	0	0	1	1	1	0
2024-507	ERR13710454	PRJEB60024	11	454	2022	Other	15-59	Female	non-invasive	Yes	Europe	Non-persistent	S	S	S	S	S	1	1	0	0	0	0	0	0	0	0	0	0	0	0	0	0	0	0	0	0	0	0	0	0	0	0	0	0	1	1	1	0
2024-508	ERR13710455	PRJEB60024	11	455	2022	Global Lineage	5-14	Female	non-invasive	Yes	America	Non-persistent	S	S	S	S	S	1	1	0	0	0	0	0	0	0	0	0	0	0	0	0	0	0	0	0	0	0	0	0	0	0	0	0	0	1	1	1	0
2024-509	ERR13710456	PRJEB60024	11	456	2022	Global Lineage	15-59	Male	non-invasive	Unknown		Non-persistent	S	R	R	R	S	1	1	1	0	0	0	0	0	0	0	0	0	0	0	0	0	0	0	0	0	0	0	0	0	0	0	0	0	1	1	1	0
2024-510	ERR13710457	PRJEB60024	11	441	2022	Other	15-59	Female	non-invasive	Unknown		Persistent	S	S	S	S	S	1	1	0	0	0	0	0	0	0	0	0	0	0	0	0	0	0	0	0	0	0	0	0	0	0	0	0	0	1	1	1	0
2024-511	ERR13710458	PRJEB60024	11	457	2022	Global Lineage	15-59	Male	non-invasive	Yes	Other	Non-persistent	S	S	S	S	S	1	1	0	0	0	0	0	0	0	0	0	0	0	0	0	0	0	0	0	0	0	0	0	0	0	0	0	0	1	1	1	0
2024-512	ERR13710459	PRJEB60024	11	441	2022	Other	>=60	Female	non-invasive	Unknown		Persistent	S	S	S	S	S	1	1	0	0	0	0	0	0	0	0	0	0	0	0	0	0	0	0	0	0	0	0	0	0	0	0	0	0	1	1	1	0
2024-513	ERR13710460	PRJEB60024	11	310	2022	Global Lineage	15-59	Female	non-invasive	Unknown		Persistent	S	S	S	S	S	1	1	0	0	0	0	0	0	0	0	0	0	0	0	0	0	0	0	0	0	0	0	0	0	0	0	0	0	1	1	1	0
2024-514	ERR13710461	PRJEB60024	11	458	2022	Atlantic Lineage	0-4	Male	non-invasive	Unknown		Non-persistent	S	S	S	S	S	1	1	0	0	0	0	0	0	0	0	0	0	0	0	0	0	0	0	0	0	0	0	0	0	0	0	0	0	1	1	1	0
2024-515	ERR13710462	PRJEB60024	11	459	2022	Atlantic Lineage	15-59	Male	non-invasive	Unknown		Non-persistent	S	R	R	R	S	1	1	1	0	0	0	0	0	0	0	0	0	0	0	0	0	0	0	0	0	0	0	0	0	0	0	0	0	1	1	1	0
2024-516	ERR13710463	PRJEB60024	11	460	2022	Global Lineage	15-59	Male	non-invasive	Yes	Other	Non-persistent						1	1	0	0	0	0	0	0	0	0	0	0	0	0	0	0	0	0	0	0	0	0	0	0	0	0	0	0	1	1	1	0
2024-517	ERR13710464	PRJEB60024	11	461	2022	Atlantic Lineage	15-59	Female	non-invasive	Yes	Africa	Non-persistent	S	S	S	S	S	1	1	0	0	0	0	0	0	0	0	0	0	0	0	0	0	0	0	0	0	0	0	0	0	0	0	0	0	1	1	1	0
2024-518	ERR13710465	PRJEB60024	11	461	2022	Atlantic Lineage	15-59	Female	non-invasive	Yes	Africa	Non-persistent						1	1	0	0	0	0	0	0	0	0	0	0	0	0	0	0	0	0	0	0	0	0	0	0	0	0	0	0	1	1	1	0
2024-519	ERR13710466	PRJEB60024	11	462	2022	Atlantic Lineage	5-14	Male	non-invasive	Unknown		Non-persistent	S	S	S	S	S	1	1	0	0	0	0	0	0	0	0	0	0	0	0	0	0	0	0	0	0	0	0	0	0	0	0	0	0	1	1	1	0
2024-520	ERR13710467	PRJEB60024	11	463	2022	Atlantic Lineage	5-14	Male	non-invasive	Unknown		Non-persistent						1	1	0	0	0	0	0	0	0	0	0	0	0	0	0	0	0	0	0	0	0	0	0	0	0	0	0	0	1	1	1	0
2024-521	ERR13710468	PRJEB60024	183	464	2022	Unknown	>=60	Female	non-invasive	Unknown		Non-persistent	S	S	S	S	S	1	1	0	0	0	0	0	0	0	0	0	0	0	0	0	0	0	0	0	0	0	0	0	0	0	0	0	0	1	1	1	0
2024-522	ERR13710469	PRJEB60024	11	465	2022	Atlantic Lineage	15-59	Female	non-invasive	Unknown		Non-persistent						1	1	0	0	0	0	0	0	0	0	0	0	0	0	0	0	0	0	0	0	0	0	0	0	0	0	0	0	1	1	1	0
2024-523	ERR13710470	PRJEB60024	183	339	2022	Other	15-59	Male	non-invasive	Unknown		Persistent	S	S	S	S	S	1	1	0	0	0	0	0	0	0	0	0	0	0	0	0	0	0	0	0	0	0	0	0	0	0	0	0	0	1	1	1	0
2024-524	ERR13710471	PRJEB60024	11	461	2022	Atlantic Lineage	15-59	Female	non-invasive	Yes	Africa	Non-persistent	S	S	S	S	S	1	1	0	0	0	0	0	0	0	0	0	0	0	0	0	0	0	0	0	0	0	0	0	0	0	0	0	0	1	1	1	0
2024-525	ERR13710472	PRJEB60024	11	466	2022	Atlantic Lineage	15-59	Female	non-invasive	Unknown		Non-persistent	S	S	S	S	S	1	1	0	0	0	0	0	0	0	0	0	0	0	0	0	0	0	0	0	0	0	0	0	0	0	0	0	0	1	1	1	0
2024-526	ERR13710473	PRJEB60024	11	57	2022	Global Lineage	>=60	Male	non-invasive	Unknown		Persistent	R	R	R	R	S	1	1	1	0	0	0	0	0	0	0	0	0	0	1	0	0	0	0	0	0	0	0	0	0	0	0	0	0	1	1	1	0
2024-527	ERR13715501	PRJEB60024	11	467	2022	Global Lineage	0-4	Female	non-invasive	Unknown		Non-persistent						1	1	1	0	0	0	0	1	0	0	0	0	0	0	0	0	1	0	0	0	0	0	1	0	0	0	0	0	1	1	1	0
2024-528	ERR13715502	PRJEB60024	11	468	2022	Atlantic Lineage	15-59	Male	non-invasive	Unknown		Persistent	S	S	S	S	S	1	1	0	0	0	0	0	0	0	0	0	0	0	0	0	0	0	0	0	0	0	0	0	0	0	0	0	0	1	1	1	0
2024-529	ERR13715503	PRJEB60024	11	469	2022	Global Lineage	5-14	Male	unknown	Unknown		Non-persistent	S	R	R	R	S	1	1	1	0	0	0	0	0	0	0	0	0	0	0	0	0	0	0	0	0	0	0	0	0	0	0	0	0	1	1	1	0
2024-530	ERR13715504	PRJEB60024	11	469	2022	Global Lineage	0-4	Male	unknown	Unknown		Non-persistent						1	1	1	0	0	0	0	0	0	0	0	0	0	0	0	0	0	0	0	0	0	0	0	0	0	0	0	0	1	1	1	0
2024-531	ERR13715505	PRJEB60024	11	470	2022	Atlantic Lineage	0-4	Female	non-invasive	Unknown		Persistent	S	S	S	S	S	1	1	0	0	0	0	0	0	0	0	0	0	0	0	0	0	0	0	0	0	0	0	0	0	0	0	0	0	1	1	1	0
2024-532	ERR13715506	PRJEB60024	11	471	2022	Atlantic Lineage	5-14	Male	non-invasive	Unknown		Non-persistent						1	1	0	0	0	0	0	0	0	0	0	0	0	0	0	0	0	0	0	0	0	0	0	0	0	0	0	0	1	1	1	0
2024-533	ERR13715507	PRJEB60024	11	435	2022	Atlantic Lineage	0-4	Male	non-invasive	Unknown		Non-persistent	S	S	S	S	S	1	1	0	0	0	0	0	0	0	0	0	0	0	0	0	0	0	0	0	0	0	0	0	0	0	0	0	0	1	1	1	0
2024-534	ERR13715508	PRJEB60024	11	472	2022	Global Lineage	15-59	Male	non-invasive	Unknown		Non-persistent	R	R	R	R	S	1	1	1	0	0	0	0	0	0	0	0	0	0	1	0	0	0	0	0	0	0	0	0	0	0	0	0	0	1	1	1	0
2024-535	ERR13715509	PRJEB60024	11	473	2022	Unknown	15-59	Female	non-invasive	Unknown		Non-persistent	S	R	R	R	S	1	1	1	0	0	0	0	0	0	0	0	0	0	0	0	0	0	0	0	0	0	0	0	0	0	0	0	0	1	1	1	0
2024-536	ERR13715510	PRJEB60024	11	474	2022	Unknown	5-14	Female	non-invasive	Unknown		Non-persistent	S	R	R	R	S	1	1	0	0	0	0	0	0	0	0	0	0	1	0	0	0	0	0	0	1	0	0	0	0	0	0	0	0	1	1	1	0
2024-537	ERR13715511	PRJEB60024	11	374	2022	Unknown	15-59	Female	non-invasive	Yes	Europe	Non-persistent	S	S	S	S	S	1	1	0	0	0	0	0	0	0	0	0	0	0	0	0	0	0	0	0	0	0	0	0	0	0	0	0	0	1	1	1	0
2024-538	ERR13715512	PRJEB60024	183	286	2022	Unknown	>=60	Male	invasive	Unknown		Persistent	S	S	S	S	S	1	1	0	0	0	0	0	0	0	0	0	0	0	0	0	0	0	0	0	0	0	0	0	0	0	0	0	0	1	1	1	0
2024-539	ERR13715513	PRJEB60024	183	339	2022	Unknown	0-4	Male	non-invasive	Unknown		Persistent						1	1	0	0	0	0	0	0	0	0	0	0	0	0	0	0	0	0	0	0	0	0	0	0	0	0	0	0	1	1	1	0
2024-540	ERR13715514	PRJEB60024	183	475	2022	Unknown	15-59	Male	non-invasive	Unknown		Non-persistent	S	S	S	S	S	1	1	0	0	0	0	0	0	0	0	0	0	0	0	0	0	0	0	0	0	0	0	0	0	0	0	0	0	1	1	1	0
2024-541	ERR13715515	PRJEB60024	11	476	2022	Other	15-59	Male	non-invasive	Yes	Europe	Non-persistent	S	S	S	S	S	1	1	0	0	0	0	0	0	0	0	0	0	0	0	0	0	0	0	0	0	0	0	0	0	0	0	0	0	1	1	1	0
2024-542	ERR13710474	PRJEB60024	11	408	2022	Global Lineage	0-4	Female	non-invasive	Unknown		Non-persistent	S	S	S	S	S	1	1	0	0	0	0	0	0	0	0	0	0	0	0	0	0	0	0	0	0	0	0	0	0	0	0	0	0	1	1	1	0
2024-543	ERR13710475	PRJEB60024	11	477	2022	Global Lineage	15-59	Female	non-invasive	Unknown		Non-persistent	R	S	S	S	S	1	1	0	0	0	0	0	0	0	0	0	0	0	0	0	0	0	0	0	0	0	0	0	0	0	0	0	0	1	1	1	0
2024-544	ERR13710476	PRJEB60024	11	478	2022	Global Lineage	15-59	Male	non-invasive	Yes	Africa	Non-persistent	R	S	S	S	S	1	1	0	0	0	0	0	1	0	0	0	1	0	0	0	0	0	0	0	0	0	0	0	0	0	0	0	0	1	1	1	0
2024-545	ERR13710477	PRJEB60024	11	479	2022	Other	0-4	Male	non-invasive	Unknown		Non-persistent	S	S	S	S	S	1	1	0	0	0	0	0	0	0	0	0	0	0	0	0	0	0	0	0	0	0	0	0	0	0	0	0	0	1	1	1	0
2024-546	ERR13710478	PRJEB60024	11	480	2022	Atlantic Lineage	15-59	Female	non-invasive	Yes	Africa	Non-persistent	S	S	S	S	S	1	1	0	0	0	0	0	0	0	0	0	0	0	0	0	0	0	0	0	0	0	0	0	0	0	0	0	0	1	1	1	0
2024-547	ERR13710479	PRJEB60024	11	458	2022	Atlantic Lineage	15-59	Male	non-invasive	Unknown		Non-persistent						1	1	0	0	0	0	0	0	0	0	0	0	0	0	0	0	0	0	0	0	0	0	0	0	0	0	0	0	1	1	1	0
2024-548	ERR13710480	PRJEB60024	11	481	2022	Atlantic Lineage	0-4	Female	non-invasive	Yes	Europe	Non-persistent	S	S	S	S	S	1	1	0	0	0	0	0	0	0	0	0	0	0	0	0	0	0	0	0	0	0	0	0	0	0	0	0	0	1	1	1	0
2024-549	ERR13710481	PRJEB60024	183	482	2022	Unknown	0-4	Female	non-invasive	Unknown		Non-persistent	S	S	S	S	S	1	1	0	0	0	0	0	0	0	0	0	0	0	0	0	0	0	0	0	0	0	0	0	0	0	0	0	0	1	1	1	0
2024-550	ERR13710482	PRJEB60024	1925	483	2022	Global Lineage	15-59	Female	non-invasive	Unknown		Non-persistent	S	S	S	S	S	1	1	0	0	0	0	0	1	0	0	0	0	0	0	0	0	0	0	0	0	0	0	0	0	0	0	0	0	1	1	1	0
2024-551	ERR13710483	PRJEB60024	11	484	2022	Global Lineage	5-14	Female	non-invasive	Yes	Africa	Non-persistent	S	R	R	R	S	1	1	0	0	0	0	0	0	0	0	1	0	0	0	0	0	0	0	0	0	0	0	0	0	0	0	0	0	1	1	1	0
2024-552	ERR13710484	PRJEB60024	11	485	2022	Unknown	15-59	Female	non-invasive	Unknown		Non-persistent	S	R	S	R	S	1	1	0	0	0	0	0	0	0	0	0	0	0	0	0	0	0	0	0	0	0	0	0	0	0	0	0	0	1	1	1	0
2024-553	ERR13710485	PRJEB60024	11	486	2022	Atlantic Lineage	5-14	Female	non-invasive	Unknown		Non-persistent	S	S	S	S	S	1	1	0	0	0	0	0	0	0	0	0	0	0	0	0	0	0	0	0	0	0	0	0	0	0	0	0	0	1	1	1	0
2024-554	ERR13710486	PRJEB60024	11	487	2022	Global Lineage	5-14	Female	non-invasive	Yes	Africa	Non-persistent	S	R	R	R	S	1	1	1	0	0	0	0	0	0	0	0	0	0	0	0	0	0	0	0	0	0	0	0	0	0	0	0	0	1	1	1	0
2024-555	ERR13710487	PRJEB60024	183	488	2022	Unknown	>=60	Female	non-invasive	Unknown		Non-persistent	S	S	S	S	S	1	1	0	0	0	0	0	0	0	0	0	0	0	0	0	0	0	0	0	0	0	0	0	0	0	0	0	0	1	1	1	0
2024-556	ERR13710488	PRJEB60024	11	489	2022	Unknown	15-59	Female	non-invasive	Yes	America and Africa	Non-persistent	S	S	S	S	S	1	1	0	0	0	0	0	0	0	0	0	0	0	0	0	0	0	0	0	0	0	0	0	0	0	0	0	0	1	1	1	0
2024-557	ERR13710489	PRJEB60024	11	490	2022	Atlantic Lineage	0-4	Male	non-invasive	Yes	Middle East	Non-persistent	S	S	S	S	S	1	1	0	0	0	0	0	0	0	0	0	0	0	0	0	0	0	0	0	0	0	0	0	0	0	0	0	0	1	1	1	0
2024-558	ERR13710490	PRJEB60024	183	491	2022	Unknown	0-4	Female	non-invasive	Unknown		Non-persistent	S	S	S	S	S	1	1	0	0	0	0	0	0	0	0	0	0	0	0	0	0	0	0	0	0	0	0	0	0	0	0	0	0	1	1	1	0
2024-559	ERR13710491	PRJEB60024	11	492	2022	Atlantic Lineage	5-14	Female	non-invasive	Unknown		Non-persistent	S	S	S	S	S	1	1	0	0	0	0	0	0	0	0	0	0	0	0	0	0	0	0	0	0	0	0	0	0	0	0	0	0	1	1	1	0
2024-560	ERR13710492	PRJEB60024	11	414	2022	Atlantic Lineage	5-14	Female	non-invasive	Unknown		Persistent						1	1	0	0	0	0	0	0	0	0	0	0	0	0	0	0	0	0	0	0	0	0	0	0	0	0	0	0	1	1	1	0
2024-561	ERR13710493	PRJEB60024	11	493	2022	Unknown	15-59	Male	non-invasive	Unknown		Non-persistent						1	1	0	0	0	0	0	0	0	0	1	0	0	0	0	0	0	0	0	0	0	0	0	0	0	0	0	0	1	1	1	0
2024-562	ERR13710494	PRJEB60024	11	494	2022	Atlantic Lineage	>=60	Male	non-invasive	Yes	Middle East	Persistent	S	S	S	S	S	1	1	0	0	0	0	0	0	0	0	0	0	0	0	0	0	0	0	0	0	0	0	0	0	0	0	0	0	1	1	1	0
2024-563	ERR13710495	PRJEB60024	11	495	2022	Unknown	5-14	Male	non-invasive	Yes	Africa	Non-persistent						1	1	0	0	0	0	0	0	0	0	0	0	0	0	0	0	0	0	0	0	0	0	0	0	0	0	0	0	1	1	1	0
2024-564	ERR13710496	PRJEB60024	11	51	2022	Global Lineage	5-14	Male	non-invasive	Unknown		Persistent	R	R	R	R	R	1	1	1	1	1	1	1	0	0	0	0	0	0	0	0	0	0	0	0	0	0	0	1	0	0	0	0	0	1	1	1	0
2024-565	ERR13710497	PRJEB60024	11	496	2022	Global Lineage	15-59	Female	non-invasive	Unknown		Non-persistent	R	R	R	R	R	1	1	1	1	1	1	1	0	0	0	0	0	0	0	0	0	0	0	0	0	0	0	1	0	0	0	0	0	1	1	1	0
2025-009	ERR14121318	PRJEB60024	11	497	2022	Global Lineage	0-4	Male	non-invasive	Yes	Africa	Non-persistent	S	R	R	R	S	1	1	1	0	0	0	0	0	0	0	0	0	0	0	0	0	0	0	0	0	0	0	0	0	0	0	0	0	1	1	1	0
2024-567	ERR13715516	PRJEB60024	11	498	2022	Atlantic Lineage	15-59	Female	unknown	Yes	Middle East	Non-persistent	S	R	R	R	S	1	1	0	0	0	0	0	0	0	0	0	0	1	0	0	0	0	0	0	1	0	0	0	0	0	0	0	0	1	1	1	0
2024-568	ERR13715517	PRJEB60024	11	499	2022	Global Lineage	>=60	Male	invasive	Unknown		Non-persistent	S	S	S	S	S	1	1	0	0	0	0	0	1	0	0	0	0	0	0	0	0	0	0	0	0	0	0	0	0	0	0	0	0	1	1	1	0
2024-569	ERR13715518	PRJEB60024	11	500	2022	Global Lineage	15-59	Female	non-invasive	Unknown		Non-persistent	S	S	S	S	S	1	1	0	0	0	0	0	0	0	0	0	0	0	0	0	0	0	0	0	0	0	0	0	0	0	0	0	0	1	1	1	0
2024-570	ERR13715519	PRJEB60024	11	487	2022	Global Lineage	5-14	Male	non-invasive	Unknown		Non-persistent	S	R	R	R	S	1	1	1	0	0	0	0	0	0	0	0	0	0	0	0	0	0	0	0	0	0	0	0	0	0	0	0	0	1	1	1	0
2024-571	ERR13715520	PRJEB60024	11	26	2022	Atlantic Lineage	0-4	Male	non-invasive	Unknown		Persistent	S	R	R	R	S	1	1	0	0	0	0	0	0	0	0	1	0	0	0	0	0	0	0	0	0	0	0	0	0	0	0	0	0	1	1	1	0
2024-572	ERR13715521	PRJEB60024	11	501	2022	Global Lineage	>=60	Female	non-invasive	Unknown		Non-persistent	S	S	S	S	S	1	1	0	0	0	0	0	0	0	0	0	0	0	0	0	0	0	0	0	0	0	0	0	0	0	0	0	0	1	1	1	0
2024-573	ERR13715522	PRJEB60024	183	502	2022	Other	15-59	Male	non-invasive	Unknown		Non-persistent						1	1	0	0	0	0	0	0	0	0	0	0	0	0	0	0	0	0	0	0	0	0	0	0	0	0	0	0	1	1	1	0
2024-574	ERR13715523	PRJEB60024		503	2022	Other	0-4	Female	non-invasive	Unknown		Non-persistent						1	1	0	0	0	0	0	0	0	0	0	0	0	0	0	0	0	0	0	0	0	0	0	0	0	0	0	0	1	1	1	0
2024-575	ERR13715524	PRJEB60024	11	504	2022	Atlantic Lineage	15-59	Female	non-invasive	Yes	Middle East	Non-persistent	S	S	S	S	S	1	1	0	0	0	0	0	0	0	0	0	0	0	0	0	0	0	0	0	0	0	0	0	0	0	0	0	0	1	1	1	0
2024-576	ERR13715525	PRJEB60024	11	215	2022	Atlantic Lineage	15-59	Female	non-invasive	Unknown		Persistent	S	S	S	S	S	1	1	0	0	0	0	0	0	0	0	0	0	0	0	0	0	0	0	0	0	0	0	0	0	0	0	0	0	1	1	1	0
2024-577	ERR13715526	PRJEB60024	11	505	2022	Atlantic Lineage	>=60	Female	non-invasive	Yes	Middle East	Non-persistent	S	S	S	S	S	1	1	0	0	0	0	0	0	0	0	0	0	0	0	0	0	0	0	0	0	0	0	0	0	0	0	0	0	1	1	1	0
2024-578	ERR13715527	PRJEB60024	11	426	2022	Global Lineage	>=60	Male	non-invasive	Yes	Asia	Persistent	S	R	R	R	S	1	1	0	0	0	0	0	0	0	1	0	0	0	0	0	0	0	0	0	0	0	0	0	0	0	0	0	0	1	1	1	0
2024-579	ERR13715528	PRJEB60024	11	87	2022	Global Lineage	15-59	Female	invasive	Unknown		Persistent	S	R	R	R	S	1	1	0	0	0	0	0	0	1	0	0	0	0	0	0	0	0	0	0	0	0	0	0	0	0	0	0	0	1	1	1	0
2024-580	ERR13715529	PRJEB60024	11	95	2022	Atlantic Lineage	>=60	Female	non-invasive	Unknown		Persistent	S	S	S	S	S	1	1	0	0	0	0	0	0	0	0	0	0	0	0	0	0	0	0	0	0	0	0	0	0	0	0	0	0	1	1	1	0
2024-581	ERR13715530	PRJEB60024	11	506	2022	Unknown	15-59	Female	non-invasive	Unknown		Non-persistent	S	R	R	R	S	1	1	1	0	0	0	0	0	0	0	0	0	0	0	0	0	0	0	0	0	0	0	0	0	0	0	0	0	1	1	1	0
2024-582	ERR13715531	PRJEB60024	11	507	2022	Atlantic Lineage	0-4	Female	non-invasive	Yes	Middle East	Non-persistent						1	1	0	0	0	0	0	0	0	0	0	0	0	0	0	0	0	0	0	0	0	0	0	0	0	0	0	0	1	1	1	0
2024-583	ERR13715532	PRJEB60024	11	508	2022	Atlantic Lineage	>=60	Female	non-invasive	Unknown		Non-persistent	S	R	R	R	S	1	1	1	0	0	0	0	0	0	0	0	0	0	0	0	0	0	0	0	0	0	0	0	0	0	0	0	0	1	1	1	0
2024-584	ERR13715533	PRJEB60024	11	509	2022	Atlantic Lineage	15-59	Male	unknown	Unknown		Non-persistent	S	S	S	S	S	1	1	0	0	0	0	0	0	0	0	0	0	0	0	0	0	0	0	0	0	0	0	0	0	0	0	0	0	1	1	1	0
2024-585	ERR13715534	PRJEB60024	11	510	2022	Global Lineage	15-59	Male	non-invasive	Yes	Africa	Non-persistent	R	R	R	R	S	1	1	0	0	0	0	0	1	0	0	1	0	0	1	0	0	0	0	0	0	0	0	1	0	0	0	0	0	1	1	1	0
2024-586	ERR13715535	PRJEB60024	183	491	2022	Other	15-59	Male	non-invasive	Unknown		Non-persistent						1	1	0	0	0	0	0	0	0	0	0	0	0	0	0	0	0	0	0	0	0	0	0	0	0	0	0	0	1	1	1	0
2024-587	ERR13715536	PRJEB60024	11	511	2022	Atlantic Lineage	15-59	Male	non-invasive	Yes	Europe	Non-persistent	S	S	S	S	S	1	1	0	0	0	0	0	0	0	0	0	0	0	0	0	0	0	0	0	0	0	0	0	0	0	0	0	0	1	1	1	0
2024-588	ERR13715537	PRJEB60024	11	371	2022	Atlantic Lineage	15-59	Male	non-invasive	Yes	Middle East	Persistent	S	S	S	S	S	1	1	0	0	0	0	0	0	0	0	0	0	0	0	0	0	0	0	0	0	0	0	0	0	0	0	0	0	1	1	1	0
2024-589	ERR13715538	PRJEB60024	11	512	2022	Global Lineage	5-14	Male	non-invasive	Yes	Africa	Non-persistent	S	S	S	S	S	1	1	0	0	0	0	0	0	0	0	0	0	0	0	0	0	0	0	0	0	0	0	0	0	0	0	0	0	1	1	1	0
2024-590	ERR13715539	PRJEB60024	11	513	2022	Other	15-59	Female	non-invasive	Unknown		Non-persistent	S	S	S	S	S	1	1	0	0	0	0	0	0	0	0	0	0	0	0	0	0	0	0	0	0	0	0	0	0	0	0	0	0	1	1	1	0
2024-591	ERR13715540	PRJEB60024	11	514	2022	Atlantic Lineage	15-59	Female	invasive	Yes	Middle East	Persistent	S	R	R	R	S	1	1	0	0	0	0	0	0	0	0	0	0	1	0	0	0	0	0	0	1	0	0	0	0	0	0	0	0	1	1	1	0
2024-592	ERR13715541	PRJEB60024	11	515	2022	Atlantic Lineage	15-59	Female	non-invasive	Unknown		Non-persistent	S	S	S	S	S	1	1	0	0	0	0	0	0	0	0	0	0	0	0	0	0	0	0	0	0	0	0	0	0	0	0	0	0	1	1	1	0
2024-593	ERR13715542	PRJEB60024	11	516	2022	Other	15-59	Female	non-invasive	Unknown		Non-persistent	S	S	S	S	S	1	1	0	0	0	0	0	0	0	0	0	0	0	0	0	0	0	0	0	0	0	0	0	0	0	0	0	0	1	1	1	0
2024-594	ERR13715543	PRJEB60024	11	517	2022	Atlantic Lineage	15-59	Male	non-invasive	Unknown		Non-persistent	S	S	S	S	S	1	1	0	0	0	0	0	0	0	0	0	0	0	0	0	0	0	0	0	0	0	0	0	0	0	0	0	0	1	1	1	0
2024-595	ERR13715544	PRJEB60024	11	516	2022	Other	15-59	Male	non-invasive	Unknown		Non-persistent	S	S	S	S	S	1	1	0	0	0	0	0	0	0	0	0	0	0	0	0	0	0	0	0	0	0	0	0	0	0	0	0	0	1	1	1	0
2024-596	ERR13715545	PRJEB60024	11	285	2022	Global Lineage	15-59	Male	non-invasive	Unknown		Persistent	S	R	R	R	S	1	1	0	0	0	0	0	0	1	0	0	0	0	0	0	0	0	0	0	0	0	0	0	0	0	0	0	0	1	1	1	0
2024-597	ERR13715546	PRJEB60024	11	466	2022	Atlantic Lineage	15-59	Female	non-invasive	Unknown		Non-persistent						1	1	0	0	0	0	0	0	0	0	0	0	0	0	0	0	0	0	0	0	0	0	0	0	0	0	0	0	1	1	1	0
2024-598	ERR13715547	PRJEB60024	11	518	2022	Atlantic Lineage	5-14	Male	non-invasive	Unknown		Non-persistent	S	S	S	S	S	1	1	0	0	0	0	0	0	0	0	0	0	0	0	0	0	0	0	0	0	0	0	0	0	0	0	0	0	1	1	1	0
2024-600	ERR13715549	PRJEB60024	11	519	2022	Global Lineage	15-59	Female	non-invasive	Unknown		Non-persistent	S	R	R	R	S	1	1	1	0	0	0	0	0	0	0	0	0	0	0	0	0	0	0	0	0	0	0	0	0	0	0	0	0	1	1	1	0
2024-601	ERR13715550	PRJEB60024	11	374	2022	Atlantic Lineage	5-14	Female	non-invasive	Unknown		Non-persistent	S	S	S	S	S	1	1	0	0	0	0	0	0	0	0	0	0	0	0	0	0	0	0	0	0	0	0	0	0	0	0	0	0	1	1	1	0
2024-602	ERR13715551	PRJEB60024	11	520	2022	Global Lineage	15-59	Female	non-invasive	Unknown		Non-persistent	R	S	S	S	S	1	1	0	0	0	0	0	1	0	0	0	1	0	0	0	0	0	0	0	0	0	0	0	0	0	0	0	0	1	1	1	0
2024-603	ERR13715552	PRJEB60024	11	521	2022	Atlantic Lineage	0-4	Female	non-invasive	Unknown		Non-persistent	S	S	S	S	S	1	1	0	0	0	0	0	0	0	0	0	0	0	0	0	0	0	0	0	0	0	0	0	0	0	0	0	0	1	1	1	0
2024-604	ERR13715553	PRJEB60024	11	522	2022	Global Lineage	>=60	Female	invasive	Unknown		Non-persistent	S	R	R	R	S	1	1	0	0	0	0	0	0	0	1	0	0	0	0	0	0	0	0	0	0	0	0	0	0	0	0	0	0	1	1	1	0
2024-605	ERR13715554	PRJEB60024	11	327	2022	Atlantic Lineage	15-59	Female	non-invasive	Unknown		Persistent	S	S	S	S	S	1	1	0	0	0	0	0	0	0	0	0	0	0	0	0	0	0	0	0	0	0	0	0	0	0	0	0	0	1	1	1	0
2024-606	ERR13715555	PRJEB60024	11	523	2022	Global Lineage	0-4	Male	non-invasive	Unknown		Non-persistent	S	R	R	R	S	1	1	0	0	0	0	0	0	0	0	1	0	0	0	0	0	0	0	0	0	0	0	0	0	0	0	0	0	1	1	1	0
2024-607	ERR13715556	PRJEB60024	183	524	2022	Other	15-59	Female	non-invasive	Unknown		Non-persistent	S	S	S	S	S	1	1	0	0	0	0	0	0	0	0	0	0	0	0	0	0	0	0	0	0	0	0	0	0	0	0	0	0	1	1	1	0
2024-608	ERR13715557	PRJEB60024	11	525	2022	Global Lineage	15-59	Male	non-invasive	Unknown		Non-persistent	S	R	R	R	S	1	1	0	0	0	0	0	0	0	1	0	0	0	0	0	0	0	0	0	0	0	0	0	0	0	0	0	0	1	1	1	0
2024-609	ERR13715558	PRJEB60024	11	505	2022	Atlantic Lineage	0-4	Male	non-invasive	Unknown		Non-persistent	S	S	S	S	S	1	1	0	0	0	0	0	0	0	0	0	0	0	0	0	0	0	0	0	0	0	0	0	0	0	0	0	0	1	1	1	0
2024-610	ERR13715559	PRJEB60024	183	526	2022	Other	15-59	Male	non-invasive	Unknown		Non-persistent	S	S	S	S	S	1	1	0	0	0	0	0	0	0	0	0	0	0	0	0	0	0	0	0	0	0	0	0	0	0	0	0	0	1	1	1	0
2024-611	ERR13715560	PRJEB60024	11	527	2022	Global Lineage	>=60	Male	non-invasive	Yes	Europe	Non-persistent	S	R	R	R	S	1	1	0	0	0	0	0	0	1	0	0	0	0	0	0	0	0	0	0	0	0	0	0	0	0	0	0	0	1	1	1	0
2024-612	ERR13715561	PRJEB60024	11	289	2022	Atlantic Lineage	5-14	Female	non-invasive	Unknown		Persistent	S	S	S	S	S	1	1	0	0	0	0	0	0	0	0	0	0	0	0	0	0	0	0	0	0	0	0	0	0	0	0	0	0	1	1	1	0
2024-613	ERR13715562	PRJEB60024	11	528	2022	Global Lineage	>=60	Male	invasive	Unknown		Non-persistent	S	R	R	R	S	1	1	0	0	0	0	0	0	1	0	0	0	0	0	0	0	0	0	0	0	0	0	0	0	0	0	0	0	1	1	1	0
2024-614	ERR13715563	PRJEB60024	11	513	2022	Other	15-59	Female	non-invasive	Unknown		Non-persistent	S	S	S	S	S	1	1	0	0	0	0	0	0	0	0	0	0	0	0	0	0	0	0	0	0	0	0	0	0	0	0	0	0	1	1	1	0
2024-615	ERR13715564	PRJEB60024	183	529	2022	Other	15-59	Male	non-invasive	Unknown		Non-persistent	S	S	S	S	S	1	1	0	0	0	0	0	0	0	0	0	0	0	0	0	0	0	0	0	0	0	0	0	0	0	0	0	0	1	1	1	0
2024-616	ERR13715565	PRJEB60024	11	490	2022	Atlantic Lineage	>=60	Male	invasive	Unknown		Non-persistent	S	S	S	S	S	1	1	0	0	0	0	0	0	0	0	0	0	0	0	0	0	0	0	0	0	0	0	0	0	0	0	0	0	1	1	1	0
2024-617	ERR13715566	PRJEB60024	11	530	2022	Global Lineage	0-4	Male	non-invasive	Unknown		Non-persistent	R	R	R	R	R	1	1	1	1	1	1	1	0	0	0	0	0	0	0	0	0	0	0	0	0	0	0	1	0	0	0	0	0	1	1	1	0
2024-618	ERR13715567	PRJEB60024	11	531	2022	Atlantic Lineage	0-4	Male	non-invasive	Yes	Middle East	Non-persistent	S	R	R	R	S	1	1	0	0	0	0	0	0	0	0	0	0	0	0	0	0	0	0	0	0	0	0	0	0	0	0	0	0	1	1	1	0
2024-619	ERR13715568	PRJEB60024	11	505	2022	Unknown	15-59	Male	non-invasive	Unknown		Non-persistent	S	S	S	S	S	1	1	0	0	0	0	0	0	0	0	0	0	0	0	0	0	0	0	0	0	0	0	0	0	0	0	0	0	1	1	1	0
2024-620	ERR13715569	PRJEB60024	11	532	2022	Atlantic Lineage	15-59	Male	non-invasive	Unknown		Non-persistent	S	R	R	R	S	1	1	1	0	0	0	0	0	0	0	0	0	0	0	0	0	0	0	0	0	0	0	0	0	0	0	0	0	1	1	1	0
2024-621	ERR13715570	PRJEB60024	11	533	2022	Unknown	15-59	Female	unknown	Unknown		Non-persistent	S	R	R	R	S	1	1	0	0	0	0	0	0	0	0	1	0	0	0	0	0	0	0	0	0	0	0	0	0	0	0	0	0	1	1	1	0
2024-622	ERR13715571	PRJEB60024	11	300	2022	Global Lineage	15-59	Male	non-invasive	Yes	Middle East	Persistent	S	S	S	S	S	1	1	0	0	0	0	0	0	0	0	0	0	0	0	0	0	0	0	0	0	0	0	0	0	0	0	0	0	1	1	1	0
2024-623	ERR13715572	PRJEB60024	11	505	2022	Atlantic Lineage	15-59	Male	non-invasive	Unknown		Non-persistent	S	S	S	S	S	1	1	0	0	0	0	0	0	0	0	0	0	0	0	0	0	0	0	0	0	0	0	0	0	0	0	0	0	1	1	1	0
2024-624	ERR13715573	PRJEB60024	11	435	2022	Atlantic Lineage	0-4	Female	non-invasive	Unknown		Non-persistent	S	S	S	S	S	1	1	0	0	0	0	0	0	0	0	0	0	0	0	0	0	0	0	0	0	0	0	0	0	0	0	0	0	1	1	1	0
2024-625	ERR13715574	PRJEB60024	11	534	2022	Global Lineage	15-59	Male	non-invasive	Unknown		Non-persistent	S	R	R	R	S	1	1	0	0	0	0	0	0	0	1	0	0	0	0	0	0	0	0	0	0	0	0	0	0	0	0	0	0	1	1	1	0
2024-626	ERR13715575	PRJEB60024	11	87	2022	Global Lineage	15-59	Female	non-invasive	Unknown		Persistent	S	R	R	R	S	1	1	0	0	0	0	0	0	1	0	0	0	0	0	0	0	0	0	0	0	0	0	0	0	0	0	0	0	1	1	1	0
2024-627	ERR13715576	PRJEB60024	11	414	2022	Atlantic Lineage	15-59	Female	non-invasive	Yes	Middle East	Persistent	S	S	S	S	S	1	1	0	0	0	0	0	0	0	0	0	0	0	0	0	0	0	0	0	0	0	0	0	0	0	0	0	0	1	1	1	0
2024-628	ERR13715577	PRJEB60024	11	535	2022	Global Lineage	15-59	Female	unknown	Unknown		Non-persistent	S	R	R	R	S	1	1	0	0	0	0	0	0	0	0	1	0	0	0	0	0	0	0	0	0	0	0	0	0	0	0	0	0	1	1	1	0
2024-629	ERR13715578	PRJEB60024	11	505	2022	Atlantic Lineage	0-4	Male	non-invasive	Unknown		Non-persistent	R	S	S	S	R	1	1	0	0	0	0	0	0	0	0	0	0	0	0	0	0	0	0	0	0	0	0	0	0	0	0	0	0	1	1	1	0
2024-630	ERR13715579	PRJEB60024	11	505	2022	Atlantic Lineage	15-59	Male	non-invasive	Unknown		Non-persistent	S	S	S	S	S	1	1	0	0	0	0	0	0	0	0	0	0	0	0	0	0	0	0	0	0	0	0	0	0	0	0	0	0	1	1	1	0
2024-631	ERR13715580	PRJEB60024	11	452	2022	Global Lineage	15-59	Male	non-invasive	Unknown		Non-persistent	R	R	R	R	R	1	1	1	0	0	0	0	1	0	0	0	0	0	0	0	0	1	0	0	0	0	0	1	0	0	0	0	0	1	1	1	0
2024-632	ERR13715581	PRJEB60024	11	527	2022	Unknown	15-59	Female	non-invasive	Unknown		Non-persistent	S	R	R	R	S	1	1	0	0	0	0	0	0	1	0	0	0	0	0	0	0	0	0	0	0	0	0	0	0	0	0	0	0	1	1	1	0
2024-633	ERR13715582	PRJEB60024	11	536	2022	Atlantic Lineage	0-4	Male	non-invasive	Unknown		Non-persistent	S	S	S	S	S	1	1	0	0	0	0	0	0	0	0	0	0	0	0	0	0	0	0	0	0	0	0	0	0	0	0	0	0	1	1	1	0
2024-634	ERR13715583	PRJEB60024	11	474	2022	Unknown	15-59	Female	unknown	Unknown		Non-persistent	S	R	R	R	S	1	1	0	0	0	0	0	0	0	0	0	0	1	0	0	0	0	0	0	0	0	0	0	0	0	0	0	0	1	1	1	0
2024-635	ERR13715584	PRJEB60024	11	537	2022	Global Lineage	0-4	Male	non-invasive	Unknown		Non-persistent	S	S	S	S	S	1	1	0	0	1	1	0	1	0	0	0	0	0	0	0	0	0	0	0	0	0	0	0	0	0	0	0	0	1	1	1	0
2024-636	ERR13715585	PRJEB60024	11	407	2022	Atlantic Lineage	0-4	Male	non-invasive	Unknown		Non-persistent	S	S	S	S	S	1	1	0	0	0	0	0	0	0	0	0	0	0	0	0	0	0	0	0	0	0	0	0	0	0	0	0	0	1	1	1	0
2024-637	ERR13715586	PRJEB60024	11	258	2022	Atlantic Lineage	15-59	Female	non-invasive	Yes	Europe	Persistent	S	R	R	R	S	1	1	1	0	0	0	0	0	0	0	0	0	0	0	0	0	0	0	0	0	0	0	0	0	0	0	0	0	1	1	1	0
2024-638	ERR13715587	PRJEB60024	11	141	2022	Unknown	15-59	Female	unknown	Unknown		Persistent	S	S	S	S	S	1	1	0	0	0	0	0	0	0	0	0	0	0	0	0	0	0	0	0	0	0	0	0	0	0	0	0	0	1	1	1	0
2024-639	ERR13715588	PRJEB60024	11	471	2022	Atlantic Lineage	>=60	Female	non-invasive	Unknown		Non-persistent	S	S	S	S	S	1	1	0	0	0	0	0	0	0	0	0	0	0	0	0	0	0	0	0	0	0	0	0	0	0	0	0	0	1	1	1	0
2024-640	ERR13715589	PRJEB60024	11	414	2022	Atlantic Lineage	5-14	Male	non-invasive	Yes	Middle East	Persistent	S	S	S	S	S	1	1	0	0	0	0	0	0	0	0	0	0	0	0	0	0	0	0	0	0	0	0	0	0	0	0	0	0	1	1	1	0
2024-641	ERR13715590	PRJEB60024	11	538	2022	Atlantic Lineage	15-59	Female	non-invasive	Yes	Europe	Non-persistent	S	S	S	S	S	1	1	0	0	0	0	0	0	0	0	0	0	0	0	0	0	0	0	0	0	0	0	0	0	0	0	0	0	1	1	1	0
2024-642	ERR13715591	PRJEB60024	11	539	2022	Unknown	15-59	Male	non-invasive	Unknown		Non-persistent	S	S	S	S	S	1	1	0	0	0	0	0	0	0	0	0	0	0	0	0	0	0	0	0	0	0	0	0	0	0	0	0	0	1	1	1	0
2024-643	ERR13715592	PRJEB60024	11	505	2022	Atlantic Lineage	15-59	Male	non-invasive	Unknown		Non-persistent	S	S	S	S	S	1	1	0	0	0	0	0	0	0	0	0	0	0	0	0	0	0	0	0	0	0	0	0	0	0	0	0	0	1	1	1	0
2024-644	ERR13715593	PRJEB60024	11	540	2022	Atlantic Lineage	15-59	Female	non-invasive	Unknown		Persistent	S	S	S	S	S	1	1	0	0	0	0	0	0	0	0	0	0	0	0	0	0	0	0	0	0	0	0	0	0	0	0	0	0	1	1	1	0
2024-645	ERR13715594	PRJEB60024	11	516	2022	Other	15-59	Male	non-invasive	Unknown		Non-persistent	S	S	S	S	S	1	1	0	0	0	0	0	0	0	0	0	0	0	0	0	0	0	0	0	0	0	0	0	0	0	0	0	0	1	1	1	0
2024-646	ERR13715595	PRJEB60024	11	541	2022	Atlantic Lineage	15-59	Male	unknown	Unknown		Non-persistent	S	S	S	S	S	1	1	0	0	0	0	0	0	0	0	0	0	0	0	0	0	0	0	0	0	0	0	0	0	0	0	0	0	1	1	1	0
2024-647	ERR13715596	PRJEB60024	11	414	2022	Atlantic Lineage	15-59	Male	unknown	Unknown		Persistent	S	S	S	S	S	1	1	0	0	0	0	0	0	0	0	0	0	0	0	0	0	0	0	0	0	0	0	0	0	0	0	0	0	1	1	1	0
2024-648	ERR13715597	PRJEB60024	11	505	2022	Atlantic Lineage	0-4	Male	non-invasive	Unknown		Non-persistent	S	S	S	S	S	1	1	0	0	0	0	0	0	0	0	0	0	0	0	0	0	0	0	0	0	0	0	0	0	0	0	0	0	1	1	1	0
2024-649	ERR13715598	PRJEB60024	11	542	2022	Atlantic Lineage	0-4	Female	non-invasive	Unknown		Non-persistent	S	S	S	S	S	1	1	0	0	0	0	0	0	0	0	0	0	0	0	0	0	0	0	0	0	0	0	0	0	0	0	0	0	1	1	1	0
2024-650	ERR13715599	PRJEB60024	11	543	2022	Global Lineage	>=60	Male	non-invasive	Unknown		Non-persistent						1	1	0	0	0	0	0	0	0	1	0	0	0	0	0	0	0	0	0	0	0	0	0	0	0	0	0	0	1	1	1	0
2024-651	ERR13715600	PRJEB60024	183	544	2022	Unknown	0-4	Female	non-invasive	Unknown		Non-persistent						1	1	0	0	0	0	0	0	0	0	0	0	0	0	0	0	0	0	0	0	0	0	0	0	0	0	0	0	1	1	1	0
2024-652	ERR13715601	PRJEB60024	11	414	2022	Atlantic Lineage	15-59	Male	non-invasive	Unknown		Persistent	S	S	S	S	S	1	1	0	0	0	0	0	0	0	0	0	0	0	0	0	0	0	0	0	0	0	0	0	0	0	0	0	0	1	1	1	0
2024-653	ERR13715602	PRJEB60024	11	505	2022	Atlantic Lineage	15-59	Male	non-invasive	Yes	Middle East	Non-persistent	S	S	S	S	S	1	1	0	0	0	0	0	0	0	0	0	0	0	0	0	0	0	0	0	0	0	0	0	0	0	0	0	0	1	1	1	0
2024-654	ERR13715603	PRJEB60024	11	486	2022	Atlantic Lineage	0-4	Male	non-invasive	Unknown		Non-persistent	S	S	S	S	S	1	1	0	0	0	0	0	0	0	0	0	0	0	0	0	0	0	0	0	0	0	0	0	0	0	0	0	0	1	1	1	0
2024-655	ERR13715604	PRJEB60024	11	398	2022	Global Lineage	15-59	Female	non-invasive	Unknown		Non-persistent	R	R	R	R	R	1	1	1	1	1	1	1	0	0	0	0	0	0	0	0	0	0	0	0	0	0	0	1	0	0	0	0	0	1	1	1	0
2024-656	ERR13715605	PRJEB60024	11	85	2022	Atlantic Lineage	>=60	Female	non-invasive	Unknown		Persistent	S	S	S	S	S	1	1	0	0	0	0	0	0	0	0	0	0	0	0	0	0	0	0	0	0	0	0	0	0	0	0	0	0	1	1	1	0
2024-657	ERR13715606	PRJEB60024	11	545	2022	Unknown	>=60	Male	non-invasive	Unknown		Non-persistent	S	S	S	S	S	1	1	0	0	0	0	0	0	0	0	0	0	0	0	0	0	0	0	0	0	0	0	0	0	0	0	0	0	1	1	1	0
2024-658	ERR13715607	PRJEB60024	183	546	2022	Unknown	5-14	Female	non-invasive	Unknown		Non-persistent						1	1	0	0	0	0	0	0	0	0	0	0	0	0	0	0	0	0	0	0	0	0	0	0	0	0	0	0	1	1	1	0
2024-659	ERR13715608	PRJEB60024	11	541	2022	Atlantic Lineage	5-14	Male	non-invasive	Yes	Middle East	Non-persistent	S	S	S	S	S	1	1	0	0	0	0	0	0	0	0	0	0	0	0	0	0	0	0	0	0	0	0	0	0	0	0	0	0	1	1	1	0
2024-660	ERR13715609	PRJEB60024	11	541	2022	Atlantic Lineage	0-4	Male	non-invasive	Unknown		Non-persistent	S	R	R	R	S	1	1	0	0	0	0	0	0	0	0	0	0	0	0	0	0	0	0	0	0	0	0	0	0	0	0	0	0	1	1	1	0
2024-661	ERR13715610	PRJEB60024	11	414	2022	Unknown	15-59	Female	non-invasive	Yes	Middle East	Persistent	R	S	R	R	S	1	1	0	0	0	0	0	0	0	0	0	0	0	0	0	0	0	0	0	0	0	0	0	0	0	0	0	0	1	1	1	0
2024-662	ERR13715611	PRJEB60024	11	547	2022	Atlantic Lineage	>=60	Male	non-invasive	Unknown		Non-persistent	R	R	R	R	S	1	1	1	0	0	0	0	0	0	0	0	0	0	0	0	0	0	0	0	0	0	0	0	0	0	0	0	0	1	1	1	0
2024-663	ERR13715612	PRJEB60024	11	548	2022	Global Lineage	0-4	Male	non-invasive	Yes	Europe	Non-persistent	R	R	R	R	S	1	1	0	0	0	0	0	1	0	1	0	0	0	1	0	0	0	0	0	0	0	0	1	0	0	0	0	0	1	1	1	0
2024-664	ERR13715613	PRJEB60024	11	549	2022	Unknown	0-4	Male	non-invasive	Unknown		Non-persistent	S	R	R	R	S	1	1	1	0	0	0	0	0	0	0	0	0	0	0	0	0	0	0	0	0	0	0	0	0	0	0	0	0	1	1	1	0
2024-665	ERR13715614	PRJEB60024	11	550	2022	Global Lineage	5-14	Male	non-invasive	Unknown		Non-persistent						1	1	0	0	0	0	0	1	0	0	0	1	0	0	0	0	0	0	0	0	0	0	0	0	0	0	0	0	1	1	1	0
2024-666	ERR13715615	PRJEB60024	11	414	2022	Atlantic Lineage	15-59	Male	non-invasive	Yes	Middle East	Persistent	S	S	S	S	S	1	1	0	0	0	0	0	0	0	0	0	0	0	0	0	0	0	0	0	0	0	0	0	0	0	0	0	0	1	1	1	0
2024-667	ERR13715616	PRJEB60024	11	520	2022	Global Lineage	0-4	Male	non-invasive	Yes	Africa	Non-persistent	R	S	S	S	S	1	1	0	0	0	0	0	1	0	0	0	1	0	0	0	0	0	0	0	0	0	0	0	0	0	0	0	0	1	1	1	0
2024-668	ERR13715617	PRJEB60024	183	551	2022	Unknown	5-14	Female	non-invasive	Unknown		Non-persistent	S	S	S	S	S	1	1	0	0	0	0	0	0	0	0	0	0	0	0	0	0	0	0	0	0	0	0	0	0	0	0	0	0	1	1	1	0
2024-669	ERR13715618	PRJEB60024	11	552	2022	Unknown	0-4	Female	non-invasive	Unknown		Non-persistent	S	S	S	S	S	1	1	0	0	0	0	0	0	0	0	0	0	0	0	0	0	0	0	0	0	0	0	0	0	0	0	0	0	1	1	1	0
2024-670	ERR13715619	PRJEB60024	11	549	2022	Unknown	15-59	Male	non-invasive	Yes	America	Non-persistent	S	R	R	R	S	1	1	1	0	0	0	0	0	0	0	0	0	0	0	0	0	0	0	0	0	0	0	0	0	0	0	0	0	1	1	1	0
2024-671	ERR13715620	PRJEB60024	11	399	2022	Unknown	15-59	Female	non-invasive	Yes	Africa	Non-persistent	R	S	S	S	S	1	1	0	0	0	0	0	1	0	0	0	1	0	0	0	0	0	0	0	0	0	0	0	0	0	0	0	0	1	1	1	0
2024-672	ERR13715621	PRJEB60024	11	553	2022	Unknown	15-59	Female	non-invasive	Yes	Africa	Persistent	S	S	S	S	S	1	1	0	0	0	0	0	0	0	0	0	0	0	0	0	0	0	0	0	0	0	0	0	0	0	0	0	0	1	1	1	0
2024-673	ERR13715622	PRJEB60024	11	554	2022	Other	>=60	Female	non-invasive	Unknown		Non-persistent	S	S	S	S	S	1	1	0	0	0	0	0	0	0	0	0	0	0	0	0	0	0	0	0	0	0	0	0	0	0	0	0	0	1	1	1	0
2024-674	ERR13715623	PRJEB60024	11	555	2022	Atlantic Lineage	15-59	Male	invasive	Unknown		Non-persistent	S	S	S	S	S	1	1	0	0	0	0	0	0	0	0	0	0	0	0	0	0	0	0	0	0	0	0	0	0	0	0	0	0	1	1	1	0
2024-675	ERR13715624	PRJEB60024	11	556	2022	Global Lineage	>=60	Female	non-invasive	Unknown		Persistent	R	R	R	R	R	1	1	1	1	1	1	1	0	0	0	0	0	0	0	0	0	0	0	0	0	0	0	1	0	0	0	0	0	1	1	1	0
2024-676	ERR13715625	PRJEB60024	11	31	2022	Atlantic Lineage	5-14	Female	non-invasive	Unknown		Persistent	S	R	R	R	S	1	1	1	0	0	0	0	0	0	0	0	0	0	0	0	0	0	0	0	0	0	0	0	0	0	0	0	0	1	1	1	0
2024-677	ERR13769882	PRJEB60024	11	557	2022	Global Lineage	>=60	Female	unknown	Unknown		Non-persistent	R	R	R	R	S	1	1	0	1	0	0	0	0	1	0	0	0	0	0	0	0	0	0	0	0	0	0	1	0	0	0	0	0	1	1	1	0
2024-678	ERR13769883	PRJEB60024	11	486	2022	Atlantic Lineage	15-59	Female	non-invasive	Unknown		Non-persistent						1	1	0	0	0	0	0	0	0	0	0	0	0	0	0	0	0	0	0	0	0	0	0	0	0	0	0	0	1	1	1	0
2024-679	ERR13769884	PRJEB60024	11	558	2022	Unknown	15-59	Male	non-invasive	Yes	Asia	Non-persistent	S	R	R	R	S	1	1	0	0	0	0	0	0	0	1	0	0	0	1	0	0	0	0	0	0	0	0	0	0	0	0	0	0	1	1	1	0
2024-680	ERR13769885	PRJEB60024	11	559	2022	Global Lineage	15-59	Male	non-invasive	Unknown		Non-persistent	R	R	R	R	S	1	1	1	0	0	0	0	0	0	0	0	0	0	1	0	0	0	0	0	0	0	0	0	0	0	0	0	0	1	1	1	0
2024-681	ERR13769886	PRJEB60024	11	505	2022	Atlantic Lineage	15-59	Male	non-invasive	Unknown		Non-persistent	S	S	S	S	S	1	1	0	0	0	0	0	0	0	0	0	0	0	0	0	0	0	0	0	0	0	0	0	0	0	0	0	0	1	1	1	0
2024-683	ERR13769888	PRJEB60024	11	560	2022	Global Lineage	15-59	Male	non-invasive	Yes	Africa	Non-persistent	S	R	R	R	S	1	1	1	0	0	0	0	0	0	0	0	0	0	0	0	0	0	0	0	0	0	0	0	0	0	0	0	0	1	1	1	0
2024-684	ERR13769889	PRJEB60024	11	125	2022	Atlantic Lineage	15-59	Female	non-invasive	Yes	Middle East	Persistent	S	S	S	S	S	1	1	0	0	0	0	0	0	0	0	0	0	0	0	0	0	0	0	0	0	0	0	0	0	0	0	0	0	1	1	1	0
2024-685	ERR13769890	PRJEB60024	11	561	2022	Global Lineage	15-59	Male	non-invasive	Unknown		Non-persistent	S	R	R	R	S	1	1	0	0	0	0	0	0	0	1	0	0	0	0	0	0	0	0	0	0	0	0	0	0	0	0	0	0	1	1	1	0
2024-686	ERR13769891	PRJEB60024	11	233	2022	Global Lineage	0-4	Male	non-invasive	Unknown		Persistent	S	R	R	R	S	1	1	1	0	0	0	0	0	0	0	0	0	0	0	0	0	0	0	0	0	0	0	0	0	0	0	0	0	1	1	1	0
2024-687	ERR13769892	PRJEB60024	11	357	2022	Unknown	15-59	Male	non-invasive	Unknown		Persistent	S	S	S	S	S	1	1	0	0	0	0	0	0	0	0	0	0	0	0	0	0	0	0	0	0	0	0	0	0	0	0	0	0	1	1	1	0
2024-688	ERR13769893	PRJEB60024	11	562	2022	Other	15-59	Female	non-invasive	Unknown		Non-persistent	S	S	S	S	S	1	1	0	0	0	0	0	0	0	0	0	0	0	0	0	0	0	0	0	0	0	0	0	0	0	0	0	0	1	1	1	0
2024-689	ERR13769894	PRJEB60024	11	563	2022	Global Lineage	>=60	Male	non-invasive	Yes	Asia	Non-persistent	R	R	R	R	S	1	1	1	0	0	0	0	0	0	0	0	0	0	1	0	0	0	0	0	0	0	0	0	0	0	0	0	0	1	1	1	0
2024-690	ERR13769895	PRJEB60024	11	414	2022	Atlantic Lineage	>=60	Male	non-invasive	Yes	Middle East	Persistent	S	S	S	S	S	1	1	0	0	0	0	0	0	0	0	0	0	0	0	0	0	0	0	0	0	0	0	0	0	0	0	0	0	1	1	1	0
2024-692	ERR13769897	PRJEB60024	11	516	2022	Other	15-59	Female	non-invasive	Unknown		Non-persistent	S	S	S	S	S	1	1	0	0	0	0	0	0	0	0	0	0	0	0	0	0	0	0	0	0	0	0	0	0	0	0	0	0	1	1	1	0
2024-693	ERR13769898	PRJEB60024	183	564	2022	Unknown	5-14	Male	non-invasive	Unknown		Non-persistent	S	S	S	S	S	1	1	0	0	0	0	0	0	0	0	0	0	0	0	0	0	0	0	0	0	0	0	0	0	0	0	0	0	1	1	1	0
2024-694	ERR13769899	PRJEB60024	11	565	2022	Global Lineage	>=60	Male	invasive	Unknown		Non-persistent	S	R	R	R	S	1	1	0	0	0	0	0	0	0	1	0	0	0	0	0	0	0	0	0	0	0	0	0	0	0	0	0	0	1	1	1	0
2024-695	ERR13769900	PRJEB60024	183	566	2022	Unknown	>=60	Female	non-invasive	Unknown		Non-persistent	S	S	S	S	S	1	1	0	0	0	0	0	0	0	0	0	0	0	0	0	0	0	0	0	0	0	0	0	0	0	0	0	0	1	1	1	0
2024-696	ERR13769901	PRJEB60024	183	567	2022	Unknown	>=60	Female	non-invasive	Unknown		Persistent	S	S	S	S	S	1	1	0	0	0	0	0	0	0	0	0	0	0	0	0	0	0	0	0	0	0	0	0	0	0	0	0	0	1	1	1	0
2024-697	ERR13769902	PRJEB60024	11	549	2022	Atlantic Lineage	15-59	Female	non-invasive	Unknown		Non-persistent	S	R	R	R	S	1	1	1	0	0	0	0	0	0	0	0	0	0	0	0	0	0	0	0	0	0	0	0	0	0	0	0	0	1	1	1	0
2024-698	ERR13769903	PRJEB60024	11	568	2022	Unknown	15-59	Male	non-invasive	Unknown		Non-persistent	S	R	R	R	S	1	1	0	0	0	0	0	0	1	0	0	0	0	0	0	0	0	0	0	0	0	0	0	0	0	0	0	0	1	1	1	0
2024-699	ERR13769904	PRJEB60024	11	562	2022	Unknown	15-59	Male	non-invasive	Unknown		Non-persistent	S	S	S	S	S	1	1	0	0	0	0	0	0	0	0	0	0	0	0	0	0	0	0	0	0	0	0	0	0	0	0	0	0	1	1	1	0
2024-700	ERR13769905	PRJEB60024	183	564	2022	Unknown	5-14	Male	non-invasive	Unknown		Non-persistent						1	1	0	0	0	0	0	0	0	0	0	0	0	0	0	0	0	0	0	0	0	0	0	0	0	0	0	0	1	1	1	0
2024-701	ERR13769906	PRJEB60024	11	414	2022	Unknown	15-59	Male	non-invasive	Unknown		Persistent	S	S	S	S	S	1	1	0	0	0	0	0	0	0	0	0	0	0	0	0	0	0	0	0	0	0	0	0	0	0	0	0	0	1	1	1	0
2024-702	ERR13769907	PRJEB60024	11	399	2022	Unknown	15-59	Male	non-invasive	Unknown		Non-persistent	R	S	S	S	S	1	1	0	0	0	0	0	1	0	0	0	1	0	0	0	0	0	0	0	0	0	0	0	0	0	0	0	0	1	1	1	0
2024-703	ERR13769908	PRJEB60024	11	569	2022	Unknown	15-59	Female	non-invasive	Yes	Africa	Non-persistent	S	S	S	S	S	1	1	0	0	0	0	0	0	0	0	0	0	0	0	0	0	0	0	0	0	0	0	0	0	0	0	0	0	1	1	1	0
2024-704	ERR13769909	PRJEB60024	11	549	2022	Unknown	15-59	Female	non-invasive	Unknown		Non-persistent	S	R	R	R	S	1	1	1	0	0	0	0	0	0	0	0	0	0	0	0	0	0	0	0	0	0	0	0	0	0	0	0	0	1	1	1	0
2024-705	ERR13769910	PRJEB60024	1925	570	2022	Unknown		Female	invasive	Unknown		Non-persistent	S	R	R	R	S	1	1	0	0	0	0	0	1	0	0	1	0	0	0	0	0	0	0	0	0	0	0	0	0	0	0	0	0	1	1	1	0
2024-706	ERR13769911	PRJEB60024	11	505	2022	Unknown	5-14	Female	non-invasive	Unknown		Non-persistent	S	S	S	S	S	1	1	0	0	0	0	0	0	0	0	0	0	0	0	0	0	0	0	0	0	0	0	0	0	0	0	0	0	1	1	1	0
2024-707	ERR13769912	PRJEB60024	11	258	2022	Unknown	15-59	Female	non-invasive	Yes	Europe	Persistent	S	R	R	R	S	1	1	1	0	0	0	0	0	0	0	0	0	0	0	0	0	0	0	0	0	0	0	0	0	0	0	0	0	1	1	1	0
2024-708	ERR13769913	PRJEB60024	183	571	2022	Unknown	0-4		non-invasive	Unknown		Non-persistent						1	1	0	0	0	0	0	0	0	0	0	0	0	0	0	0	0	0	0	0	0	0	0	0	0	0	0	0	1	1	1	0
2024-709	ERR13769914	PRJEB60024	11	520	2022	Global Lineage	0-4	Female	non-invasive	Unknown		Non-persistent	R	S	S	S	S	1	1	0	0	0	0	0	1	0	0	0	1	0	0	0	0	0	0	0	0	0	0	0	0	0	0	0	0	1	1	1	0
2024-710	ERR13769915	PRJEB60024	11	572	2022	Unknown	15-59	Female	non-invasive	Unknown		Non-persistent	S	R	R	R	S	1	1	0	0	0	0	0	0	0	1	0	0	0	0	0	0	0	0	0	0	0	0	0	0	0	0	0	0	1	1	1	0
2024-712	ERR13769917	PRJEB60024	11	573	2022	Global Lineage		Female	invasive	Unknown		Non-persistent	S	R	R	R	S	1	1	0	0	0	0	0	0	0	1	0	0	0	0	0	0	0	0	0	0	0	0	0	0	0	0	0	0	1	1	1	0
2024-713	ERR13769918	PRJEB60024	1925	574	2022	Global Lineage		Female	non-invasive	Yes	Asia	Non-persistent	S	S	S	S	S	1	1	0	0	0	0	0	1	0	0	0	0	0	0	0	0	0	0	0	0	0	0	0	0	0	0	0	0	1	1	1	0
2024-714	ERR13769919	PRJEB60024	11	562	2022	Other	15-59	Female	non-invasive	Unknown		Non-persistent	S	S	S	S	S	1	1	0	0	0	0	0	0	0	0	0	0	0	0	0	0	0	0	0	0	0	0	0	0	0	0	0	0	1	1	1	0
2024-715	ERR13769920	PRJEB60024	11	31	2022	Atlantic Lineage	15-59	Female	non-invasive	Yes	America	Persistent	S	R	R	R	S	1	1	1	0	0	0	0	0	0	0	0	0	0	0	0	0	0	0	0	0	0	0	0	0	0	0	0	0	1	1	1	0
2024-716	ERR13769921	PRJEB60024	11	575	2022	Global Lineage	>=60	Female	non-invasive	Yes	Europe	Non-persistent	S	R	R	R	S	1	1	0	0	0	0	0	0	1	0	0	0	0	0	0	0	0	0	0	0	0	0	0	0	0	0	0	0	1	1	1	0
2024-717	ERR13769922	PRJEB60024	11	510	2022	Global Lineage	0-4	Female	non-invasive	Yes	Africa	Non-persistent	R	R	R	R	S	1	1	0	0	0	0	0	1	0	0	1	0	0	1	0	0	0	0	0	0	0	0	1	0	0	0	0	0	1	1	1	0
2024-718	ERR13769923	PRJEB60024	11	576	2022	Global Lineage	>=60	Male	non-invasive	Unknown		Non-persistent	R	R	R	R	S	1	1	1	1	0	0	0	0	0	0	0	0	0	0	0	0	0	0	0	0	0	0	0	0	0	0	0	0	1	1	1	0
2024-719	ERR13769924	PRJEB60024	11	577	2022	Global Lineage	>=60	Male	non-invasive	Yes	Asia	Non-persistent	S	R	R	R	S	1	1	0	0	0	0	0	0	0	0	0	0	0	0	0	0	0	0	0	0	0	1	0	0	0	0	0	0	1	1	1	0
2024-720	ERR13769925	PRJEB60024	11	578	2022	Unknown	15-59	Female	non-invasive	Unknown		Non-persistent	S	R	R	R	S	1	1	1	0	0	0	0	0	0	0	0	0	0	0	0	0	0	0	0	0	0	0	0	0	0	0	0	0	1	1	1	0
2024-721	ERR13769926	PRJEB60024	11	63	2022	Unknown	15-59	Male	non-invasive	Unknown		Persistent	S	S	S	S	S	1	1	0	0	0	0	0	0	0	0	0	0	0	0	0	0	0	0	0	0	0	0	0	0	0	0	0	0	1	1	1	0
2024-722	ERR13769927	PRJEB60024	11	302	2023	Global Lineage	>=60	Female	non-invasive	Unknown		Persistent	S	S	S	S	S	1	1	0	0	0	0	0	0	0	0	0	0	0	0	0	0	0	0	0	0	0	0	0	0	0	0	0	0	1	1	1	0
2024-723	ERR13769928	PRJEB60024	11	409	2023	Atlantic Lineage	>=60	Female	non-invasive	Unknown		Non-persistent	S	S	S	S	S	1	1	0	0	0	0	0	0	0	0	0	0	0	0	0	0	0	0	0	0	0	0	0	0	0	0	0	0	1	1	1	0
2024-724	ERR13769929	PRJEB60024	11	562	2023	Other	15-59	Male	non-invasive	Unknown		Non-persistent	S	S	S	S	S	1	1	0	0	0	0	0	0	0	0	0	0	0	0	0	0	0	0	0	0	0	0	0	0	0	0	0	0	1	1	1	0
2024-725	ERR13769930	PRJEB60024	11	579	2023	Global Lineage	>=60	Male	invasive	Unknown		Unknown persistence	S	S	S	S	S	1	1	0	0	0	0	0	0	0	0	0	0	0	0	0	0	0	0	0	0	0	0	0	0	0	0	0	0	1	1	1	0
2024-726	ERR13769931	PRJEB60024	11	445	2023	Global Lineage	>=60	Female	non-invasive	Unknown		Persistent	S	R	R	R	S	1	1	1	0	0	0	0	0	0	0	0	0	0	0	0	0	0	0	0	0	0	0	0	0	0	0	0	0	1	1	1	0
2024-727	ERR13769932	PRJEB60024	11	388	2023	Unknown	5-14		non-invasive	Unknown		Persistent	R	R	R	R	R	1	1	1	1	1	1	1	0	0	0	0	0	0	0	0	0	0	0	0	0	0	0	1	0	0	0	0	0	1	1	1	0
2024-728	ERR13769933	PRJEB60024	11	580	2023	Global Lineage	15-59	Male	non-invasive	Unknown		Unknown persistence	S	R	R	R	S	1	1	0	0	0	0	0	0	1	0	0	0	0	0	0	0	0	0	0	0	0	0	0	0	0	0	0	0	1	1	1	0
2024-729	ERR13769934	PRJEB60024	11	581	2023	Global Lineage	0-4	Female	non-invasive	Unknown		Unknown persistence	R	R	R	R	R	1	1	1	1	1	1	1	0	0	0	0	0	0	0	0	0	0	0	0	0	0	0	1	0	0	0	0	0	1	1	1	0
2024-730	ERR13769935	PRJEB60024	11	582	2023	Atlantic Lineage	5-14	Male	non-invasive	Unknown		Unknown persistence	S	S	S	S	S	1	1	0	0	0	0	0	0	0	0	0	0	0	0	0	0	0	0	0	0	0	0	0	0	0	0	0	0	1	1	1	0
2024-731	ERR13769936	PRJEB60024	11	583	2023	Global Lineage	>=60	Female	non-invasive	Unknown		Unknown persistence	S	S	S	S	S	1	1	0	0	0	0	0	0	0	0	0	0	0	0	0	0	0	0	0	0	0	0	0	0	0	0	0	0	1	1	1	0
2024-732	ERR13769937	PRJEB60024	11	584	2023	Unknown	0-4	Male	non-invasive	Unknown		Unknown persistence	S	S	S	S	S	1	1	0	0	0	0	0	0	0	0	0	0	0	0	0	0	0	0	0	0	0	0	0	0	0	0	0	0	1	1	1	0
2024-733	ERR13769938	PRJEB60024	11	585	2023	Unknown	15-59	Male	non-invasive	Yes	Asia	Unknown persistence	R	R	R	R	S	1	1	1	0	0	0	0	0	0	0	0	0	0	1	0	0	0	0	0	0	0	0	0	0	0	0	0	0	1	1	1	0
2024-734	ERR13769939	PRJEB60024	11	586	2023	Unknown	15-59	Female	non-invasive	Unknown		Unknown persistence	S	S	S	S	S	1	1	0	0	0	0	0	0	0	0	0	0	0	0	0	0	0	0	0	0	0	0	0	0	0	0	0	0	1	1	1	0
2024-735	ERR13769940	PRJEB60024	11	562	2023	Unknown	15-59	Male	non-invasive	Unknown		Non-persistent	S	S	S	S	S	1	1	0	0	0	0	0	0	0	0	0	0	0	0	0	0	0	0	0	0	0	0	0	0	0	0	0	0	1	1	1	0
2024-736	ERR13769941	PRJEB60024	11	587	2023	Unknown	>=60	Female	non-invasive	Unknown		Unknown persistence	S	S	S	S	S	1	1	0	0	0	0	0	0	0	0	0	0	0	0	0	0	0	0	0	0	0	0	0	0	0	0	0	0	1	1	1	0
2024-737	ERR13769942	PRJEB60024	11	588	2023	Unknown	>=60	Male	non-invasive	Unknown		Unknown persistence	S	R	R	R	S	1	1	1	0	0	0	0	0	0	0	0	0	0	0	0	0	0	0	0	0	0	0	0	0	0	0	0	0	1	1	1	0
2024-738	ERR13769943	PRJEB60024	11	586	2023	Unknown	15-59	Female	non-invasive	Unknown		Unknown persistence	S	S	S	S	S	1	1	0	0	0	0	0	0	0	0	0	0	0	0	0	0	0	0	0	0	0	0	0	0	0	0	0	0	1	1	1	0
2024-739	ERR13769944	PRJEB60024	11	589	2023	Unknown	15-59	Male	non-invasive	Unknown		Unknown persistence	S	S	S	S	S	1	1	0	0	0	0	0	0	0	0	0	0	0	0	0	0	0	0	0	0	0	0	0	0	0	0	0	0	1	1	1	0
2024-740	ERR13769945	PRJEB60024	11	590	2023	Unknown	15-59	Female	non-invasive	Unknown		Unknown persistence	S	S	S	S	S	1	1	0	0	0	0	0	0	0	0	0	0	0	0	0	0	0	0	0	0	0	0	0	0	0	0	0	0	1	1	1	0
2024-741	ERR13769946	PRJEB60024	11	591	2023	Unknown	>=60	Male	invasive	Unknown		Unknown persistence	R	R	R	R	R	1	1	1	1	1	1	1	0	0	0	0	0	0	0	0	0	0	0	0	0	0	0	1	0	0	0	0	0	1	1	1	0
2024-742	ERR13769947	PRJEB60024	11	592	2023	Unknown	>=60	Female	invasive	Unknown		Unknown persistence	R	R	R	R	R	1	1	1	1	1	1	1	0	0	0	0	0	0	0	0	0	0	0	0	0	0	0	1	0	0	0	0	0	1	1	1	0
2024-743	ERR13769948	PRJEB60024	11	580	2023	Unknown	>=60	Female	non-invasive	Unknown		Unknown persistence	S	R	R	R	S	1	1	0	0	0	0	0	0	1	0	0	0	0	0	0	0	0	0	0	0	0	0	0	0	0	0	0	0	1	1	1	0
2024-744	ERR13769949	PRJEB60024	11	593	2023	Unknown	15-59	Female	non-invasive	Unknown		Unknown persistence	S	R	R	R	S	1	1	0	0	0	0	0	1	1	0	0	0	0	0	0	0	0	0	0	0	0	0	1	0	0	0	0	0	1	1	1	0
2024-745	ERR13769950	PRJEB60024	11	594	2023	Unknown	15-59	Female	non-invasive	Unknown		Unknown persistence	S	S	S	S	S	1	1	0	0	0	0	0	0	0	0	0	0	0	0	0	0	0	0	0	0	0	0	0	0	0	0	0	0	1	1	1	0
2024-746	ERR13769951	PRJEB60024	11	595	2023	Unknown	15-59	Male	non-invasive	Unknown		Unknown persistence	S	S	S	S	S	1	1	0	0	0	0	0	0	0	0	0	0	0	0	0	0	0	0	0	0	0	0	0	0	0	0	0	0	1	1	1	0
2024-747	ERR13769952	PRJEB60024	11	596	2023	Unknown	15-59	Male	non-invasive	Unknown		Unknown persistence	R	R	R	R	R	1	1	1	1	1	1	1	0	0	0	0	0	0	0	0	0	0	0	0	0	0	0	1	0	0	0	0	0	1	1	1	0
2024-748	ERR13769953	PRJEB60024	11	549	2023	Unknown	15-59	Male	invasive	Unknown		Non-persistent	S	R	R	R	S	1	1	1	0	0	0	0	0	0	0	0	0	0	0	0	0	0	0	0	0	0	0	0	0	0	0	0	0	1	1	1	0
2024-749	ERR13769954	PRJEB60024	11	586	2023	Unknown	15-59	Female	non-invasive	Unknown		Unknown persistence	S	S	S	S	S	1	1	0	0	0	0	0	0	0	0	0	0	0	0	0	0	0	0	0	0	0	0	0	0	0	0	0	0	1	1	1	0
2024-750	ERR13769955	PRJEB60024	11	494	2023	Unknown	15-59	Female	non-invasive	Yes	Europe	Persistent	S	S	S	S	S	1	1	0	0	0	0	0	0	0	0	0	0	0	0	0	0	0	0	0	0	0	0	0	0	0	0	0	0	1	1	1	0
2024-751	ERR13769956	PRJEB60024	11	414	2023	Unknown	5-14	Male	non-invasive	Unknown		Persistent	S	S	S	S	S	1	1	0	0	0	0	0	0	0	0	0	0	0	0	0	0	0	0	0	0	0	0	0	0	0	0	0	0	1	1	1	0
2024-752	ERR13769957	PRJEB60024	11	597	2023	Unknown	15-59	Female	non-invasive	Unknown		Unknown persistence	S	S	S	S	S	1	1	0	0	0	0	0	0	0	0	0	0	0	0	0	0	0	0	0	0	0	0	0	0	0	0	0	0	1	1	1	0
2024-753	ERR13769958	PRJEB60024	11	598	2023	Unknown	15-59	Male	non-invasive	Yes	Asia	Unknown persistence	S	S	S	S	S	1	1	0	0	0	0	0	0	0	0	0	0	0	0	0	0	0	0	0	0	0	0	0	0	0	0	0	0	1	1	1	0
2024-754	ERR13769959	PRJEB60024	11	599	2023	Unknown	0-4	Male	non-invasive	Unknown		Unknown persistence	S	S	S	S	S	1	1	0	0	0	0	0	0	0	0	0	0	0	0	0	0	0	0	0	0	0	0	0	0	0	0	0	0	1	1	1	0
2024-755	ERR13769960	PRJEB60024	11	600	2023	Unknown	>=60	Male	non-invasive	Yes	Africa	Unknown persistence	S	R	R	R	S	1	1	0	0	0	0	0	0	0	0	1	0	0	0	0	0	0	0	0	0	0	0	0	0	0	0	0	0	1	1	1	0
2024-756	ERR13769961	PRJEB60024	11	601	2023	Unknown	15-59	Female	non-invasive	Yes	Asia	Unknown persistence	S	R	R	R	S	1	1	0	0	0	0	0	0	0	1	0	0	0	0	0	0	0	0	0	0	0	0	0	0	0	0	0	0	1	1	1	0
2024-757	ERR13769962	PRJEB60024	11	308	2023	Unknown	>=60	Male	invasive	Unknown		Persistent	S	S	S	S	S	1	1	0	0	0	0	0	0	0	0	0	0	0	0	0	0	0	0	0	0	0	0	0	0	0	0	0	0	1	1	1	0
2024-758	ERR13769963	PRJEB60024	11	581	2023	Unknown	15-59	Female	non-invasive	Yes	America	Unknown persistence	R	R	R	R	R	1	1	1	1	1	1	1	0	0	0	0	0	0	0	0	0	0	0	0	0	0	0	1	0	0	0	0	0	1	1	1	0
2024-759	ERR13769964	PRJEB60024	11	602	2023	Unknown	>=60	Female	non-invasive	Unknown		Unknown persistence	S	S	S	S	S	1	1	0	0	0	0	0	0	0	0	0	0	0	0	0	0	0	0	0	0	0	0	0	0	0	0	0	0	1	1	1	0
2024-760	ERR13769965	PRJEB60024	11	603	2023	Unknown	15-59	Female	non-invasive	Unknown		Unknown persistence	R	R	R	R	R	1	1	1	1	1	1	1	0	0	0	0	0	0	0	0	0	0	0	0	0	0	0	1	0	0	0	0	0	1	1	1	0
2024-761	ERR13769966	PRJEB60024	11	604	2023	Unknown	>=60	Male	non-invasive	Yes	America	Unknown persistence	S	S	S	S	S	1	1	0	0	0	0	0	0	0	0	0	0	0	0	0	0	0	0	0	0	0	0	0	0	0	0	0	0	1	1	1	0
2024-762	ERR13769967	PRJEB60024	11	605	2023	Unknown	5-14	Male	non-invasive	Unknown		Unknown persistence	S	S	S	S	S	1	1	0	0	0	0	0	1	0	0	0	0	0	0	0	0	0	0	0	0	0	0	0	0	0	0	0	0	1	1	1	0
2024-763	ERR13769968	PRJEB60024	11	606	2023	Unknown	15-59	Male	unknown	Unknown		Unknown persistence	S	R	R	R	S	1	1	0	0	0	0	0	0	1	0	0	0	0	0	0	0	0	0	0	0	0	0	0	0	0	0	0	0	1	1	1	0
2024-764	ERR13769969	PRJEB60024	11	607	2023	Unknown	15-59	Female	non-invasive	Unknown		Unknown persistence	S	R	R	R	S	1	1	0	0	0	0	0	0	0	1	0	0	0	0	0	0	0	0	0	0	0	0	0	0	0	0	0	0	1	1	1	0
2024-765	ERR13769970	PRJEB60024	11	538	2023	Unknown	5-14	Male	non-invasive	Unknown		Non-persistent	S	S	S	S	S	1	1	0	0	0	0	0	0	0	0	0	0	0	0	0	0	0	0	0	0	0	0	0	0	0	0	0	0	1	1	1	0
2024-766	ERR13769971	PRJEB60024	11	608	2023	Unknown	>=60	Female	non-invasive	Yes	Africa	Unknown persistence	S	R	S	R	S	1	1	0	0	0	0	0	0	0	0	0	0	0	0	0	0	0	0	0	0	0	0	0	0	0	0	0	0	1	1	1	0
2024-767	ERR13769972	PRJEB60024	11	605	2023	Unknown	0-4	Male	non-invasive	Yes	America	Unknown persistence	S	S	S	S	S	1	1	0	0	0	0	0	1	0	0	0	0	0	0	0	0	0	0	0	0	0	0	0	0	0	0	0	0	1	1	1	0
2024-768	ERR13769973	PRJEB60024	11	211	2023	Unknown	>=60	Male	invasive	Unknown		Persistent	S	S	S	S	S	1	1	0	0	0	0	0	0	0	0	0	0	0	0	0	0	0	0	0	0	0	0	0	0	0	0	0	0	1	1	1	0
2024-769	ERR13769974	PRJEB60024	11	604	2023	Unknown	>=60	Female	non-invasive	Unknown		Unknown persistence	S	S	S	S	S	1	1	0	0	0	0	0	0	0	0	0	0	0	0	0	0	0	0	0	0	0	0	0	0	0	0	0	0	1	1	1	0
2024-770	ERR13769975	PRJEB60024	11	609	2023	Unknown	>=60	Male	non-invasive	Unknown		Unknown persistence	S	S	S	S	S	1	1	0	0	0	0	0	0	0	0	0	0	0	0	0	0	0	0	0	0	0	0	0	0	0	0	0	0	1	1	1	0
2024-772	ERR13769977	PRJEB60024	11	610	2023	Unknown	15-59	Male	non-invasive	Unknown		Unknown persistence	S	R	R	R	S	1	1	0	0	0	0	0	0	1	0	0	0	0	0	0	0	0	0	0	0	0	0	0	0	0	0	0	0	1	1	1	0
2024-773	ERR13769978	PRJEB60024	11	467	2023	Unknown	>=60	Male	non-invasive	Unknown		Non-persistent	S	R	R	R	S	1	1	1	0	0	0	0	1	0	0	0	0	0	0	0	0	1	0	0	0	0	0	1	0	0	0	0	0	1	1	1	0
2024-774	ERR13769979	PRJEB60024	11	562	2023	Unknown	>=60	Male	invasive	Unknown		Non-persistent	S	S	S	S	S	1	1	0	0	0	0	0	0	0	0	0	0	0	0	0	0	0	0	0	0	0	0	0	0	0	0	0	0	1	1	1	0
2024-775	ERR13769980	PRJEB60024	11	562	2023	Unknown	15-59	Female	non-invasive	Unknown		Non-persistent	S	S	S	S	S	1	1	0	0	0	0	0	0	0	0	0	0	0	0	0	0	0	0	0	0	0	0	0	0	0	0	0	0	1	1	1	0
2024-776	ERR13769981	PRJEB60024	11	611	2023	Unknown	5-14	Female	non-invasive	Unknown		Unknown persistence	S	S	S	S	S	1	1	0	0	0	0	0	0	0	0	0	0	0	0	0	0	0	0	0	0	0	0	0	0	0	0	0	0	1	1	1	0
2024-777	ERR13769982	PRJEB60024	11	612	2023	Unknown	>=60	Male	invasive	Unknown		Unknown persistence	S	R	R	R	S	1	1	0	0	0	0	0	0	0	1	0	0	0	0	0	0	0	0	0	0	0	0	0	0	0	0	0	0	1	1	1	0
2024-778	ERR13769983	PRJEB60024	11	613	2023	Unknown	0-4	Male	non-invasive	Yes	Africa	Unknown persistence	R	R	R	R	S	1	1	0	0	0	0	0	1	0	1	0	0	0	1	0	0	0	0	0	0	0	0	1	0	0	0	0	0	1	1	1	0
2024-779	ERR13769984	PRJEB60024	11	597	2023	Unknown	>=60	Female	non-invasive	Unknown		Unknown persistence	S	S	S	S	S	1	1	0	0	0	0	0	0	0	0	0	0	0	0	0	0	0	0	0	0	0	0	0	0	0	0	0	0	1	1	1	0
2024-780	ERR13769985	PRJEB60024	11	597	2023	Unknown	>=60	Female	non-invasive	Unknown		Unknown persistence						1	1	0	0	0	0	0	0	0	0	0	0	0	0	0	0	0	0	0	0	0	0	0	0	0	0	0	0	1	1	1	0
2024-781	ERR13769986	PRJEB60024	11	614	2023	Unknown	15-59	Female	non-invasive	Unknown		Unknown persistence	R	S	S	S	S	1	1	0	0	0	0	0	1	0	0	0	1	0	0	0	0	0	0	0	0	0	0	0	0	0	0	0	0	1	1	1	0
2024-782	ERR13769987	PRJEB60024	11	615	2023	Unknown	15-59	Male	non-invasive	Unknown		Unknown persistence	S	S	S	S	S	1	1	0	0	0	0	0	0	0	0	0	0	0	0	0	0	0	0	0	0	0	0	0	0	0	0	0	0	1	1	1	0
2024-783	ERR13769988	PRJEB60024	11	616	2023	Unknown	15-59	Male	invasive	Unknown		Unknown persistence	R	S	S	S	R	1	1	0	1	1	1	1	0	0	0	0	0	0	0	0	1	0	0	0	0	0	0	1	0	0	0	0	0	1	1	1	0
2024-784	ERR13769989	PRJEB60024	11	617	2023	Unknown	15-59	Female	non-invasive	Unknown		Unknown persistence	S	S	S	S	S	1	1	0	0	0	0	0	0	0	0	0	0	0	0	0	0	0	0	0	0	0	0	0	0	0	0	0	0	1	1	1	0
2024-785	ERR13769990	PRJEB60024	11	618	2023	Unknown	15-59	Female	non-invasive	Unknown		Unknown persistence	S	R	R	R	S	1	1	1	0	0	0	0	0	0	0	0	0	0	0	0	0	0	0	0	0	0	0	0	0	0	0	0	0	1	1	1	0
2024-786	ERR13769991	PRJEB60024	183	619	2023	Unknown	>=60	Male	unknown	Unknown		Unknown persistence						1	1	0	0	0	0	0	0	0	0	0	0	0	0	0	0	0	0	0	0	0	0	0	0	0	0	0	0	1	1	1	0
2024-787	ERR13769992	PRJEB60024	11	620	2023	Unknown	15-59	Female	non-invasive	Unknown		Unknown persistence	S	S	S	S	S	1	1	0	0	0	0	0	0	0	0	0	0	0	0	0	0	0	0	0	0	0	0	0	0	0	0	0	0	1	1	1	0
2024-788	ERR13769993	PRJEB60024	11	621	2023	Unknown	15-59	Female	non-invasive	Yes	Middle East	Unknown persistence	S	S	S	S	S	1	1	0	0	0	0	0	0	0	0	0	0	0	0	0	0	0	0	0	0	0	0	0	0	0	0	0	0	1	1	1	0
2024-789	ERR13769994	PRJEB60024	11	414	2023	Unknown	15-59	Female	non-invasive	Unknown		Persistent	S	S	S	S	S	1	1	0	0	0	0	0	0	0	0	0	0	0	0	0	0	0	0	0	0	0	0	0	0	0	0	0	0	1	1	1	0
2024-790	ERR13769995	PRJEB60024	11	470	2023	Unknown	15-59	Female	non-invasive	Unknown		Persistent	S	S	S	S	S	1	1	0	0	0	0	0	0	0	0	0	0	0	0	0	0	0	0	0	0	0	0	0	0	0	0	0	0	1	1	1	0
2024-791	ERR13769996	PRJEB60024	11	622	2023	Unknown	>=60	Male	non-invasive	Unknown		Unknown persistence	S	R	R	R	S	1	1	0	0	0	0	0	0	0	0	1	0	0	0	0	0	0	0	0	0	0	0	0	0	0	0	0	0	1	1	1	0
2024-792	ERR13769997	PRJEB60024	11	623	2023	Unknown	>=60	Female	non-invasive	Unknown		Unknown persistence	R	R	R	R	R	1	1	1	1	1	1	1	0	0	0	0	0	0	0	0	0	0	0	0	0	0	0	1	0	0	0	0	0	1	1	1	0
2024-794	ERR13769999	PRJEB60024	11	624	2023	Unknown	>=60	Male	non-invasive	Unknown		Unknown persistence	S	R	R	R	S	1	1	1	0	0	0	0	0	0	0	0	0	0	0	0	0	0	0	0	0	0	0	0	0	0	0	0	0	1	1	1	0
2024-795	ERR13770000	PRJEB60024	11	470	2023	Unknown	15-59	Female	non-invasive	Unknown		Persistent	S	S	S	S	S	1	1	0	0	0	0	0	0	0	0	0	0	0	0	0	0	0	0	0	0	0	0	0	0	0	0	0	0	1	1	1	0
2024-796	ERR13770001	PRJEB60024	11	513	2023	Unknown	5-14	Female	non-invasive	Yes	Europe	Non-persistent	S	S	S	S	S	1	1	0	0	0	0	0	0	0	0	0	0	0	0	0	0	0	0	0	0	0	0	0	0	0	0	0	0	1	1	1	0
2024-797	ERR13770002	PRJEB60024	11	625	2023	Unknown	0-4	Male	non-invasive	Unknown		Unknown persistence	S	S	S	S	S	1	1	0	0	0	0	0	0	0	0	0	0	0	0	0	0	0	0	0	0	0	0	0	0	0	0	0	0	1	1	1	0
2024-798	ERR13770003	PRJEB60024		626	2023	Unknown	5-14	Male	non-invasive	Unknown		Unknown persistence	S	S	S	S	S	1	1	0	0	0	0	0	0	0	0	0	0	0	0	0	0	0	0	0	0	0	0	0	0	0	0	0	0	1	1	1	0
2024-799	ERR13770004	PRJEB60024	11	470	2023	Unknown	15-59	Female	non-invasive	Unknown		Persistent	S	S	S	S	S	1	1	0	0	0	0	0	0	0	0	0	0	0	0	0	0	0	0	0	0	0	0	0	0	0	0	0	0	1	1	1	0
2024-800	ERR13770005	PRJEB60024	11	627	2023	Unknown	>=60	Female	invasive	Yes	Asia	Unknown persistence	S	S	S	S	S	1	1	0	0	0	0	0	0	0	0	0	0	0	0	0	0	0	0	0	0	0	0	0	0	0	0	0	0	1	1	1	0
2024-801	ERR13770006	PRJEB60024	11	628	2023	Unknown	15-59	Female	non-invasive	Unknown		Unknown persistence	S	R	R	R	S	1	1	0	0	0	0	0	0	0	0	0	0	1	0	0	0	0	0	0	0	0	0	0	0	0	0	0	0	1	1	1	0
2024-802	ERR13770007	PRJEB60024	11	628	2023	Unknown	15-59	Female	non-invasive	Yes	Middle East	Unknown persistence	S	R	R	R	S	1	1	0	0	0	0	0	0	0	0	0	0	1	0	0	0	0	0	0	0	0	0	0	0	0	0	0	0	1	1	1	0
2024-803	ERR13770008	PRJEB60024	11	628	2023	Unknown	15-59	Female	non-invasive	Yes	Middle East	Unknown persistence	S	R	R	R	S	1	1	0	0	0	0	0	0	0	0	0	0	1	0	0	0	0	0	0	0	0	0	0	0	0	0	0	0	1	1	1	0
2024-804	ERR13770009	PRJEB60024	11	414	2023	Unknown	5-14	Female	non-invasive	Unknown		Persistent	S	S	S	S	S	1	1	0	0	0	0	0	0	0	0	0	0	0	0	0	0	0	0	0	0	0	0	0	0	0	0	0	0	1	1	1	0
2024-805	ERR13770010	PRJEB60024	11	629	2023	Unknown	5-14	Female	non-invasive	Unknown		Unknown persistence	S	S	S	S	S	1	1	0	0	0	0	0	0	0	0	0	0	1	0	0	0	0	0	0	0	0	0	0	0	0	0	0	0	1	1	1	0
2024-806	ERR13770011	PRJEB60024	11	430	2023	Unknown	15-59	Male	non-invasive	Unknown		Persistent	R	R	R	R	S	1	1	1	0	0	0	0	0	0	0	0	0	0	1	0	0	0	0	0	0	0	0	0	0	0	0	0	0	1	1	1	0
2024-807	ERR13770012	PRJEB60024	11	414	2023	Unknown	5-14	Female	non-invasive	Unknown		Persistent	S	S	S	S	S	1	1	0	0	0	0	0	0	0	0	0	0	0	0	0	0	0	0	0	0	0	0	0	0	0	0	0	0	1	1	1	0
2024-808	ERR13770013	PRJEB60024	11	630	2023	Unknown	15-59	Female	non-invasive	Unknown		Unknown persistence	S	R	R	R	S	1	1	0	0	0	0	0	0	1	0	0	0	0	0	0	0	0	0	0	0	0	0	0	0	0	0	0	0	1	1	1	0
2024-809	ERR13770014	PRJEB60024	11	628	2023	Unknown	15-59	Male	non-invasive	Unknown		Unknown persistence	S	R	R	R	S	1	1	0	0	0	0	0	0	0	0	0	0	1	0	0	0	0	0	0	0	0	0	0	0	0	0	0	0	1	1	1	0
2024-810	ERR13770015	PRJEB60024	11	631	2023	Unknown	15-59	Male	non-invasive	Unknown		Unknown persistence	S	R	R	R	S	1	1	0	0	0	0	0	0	1	0	0	0	0	0	0	0	0	0	0	0	0	0	0	0	0	0	0	0	1	1	1	0
2024-811	ERR13770016	PRJEB60024	11	467	2023	Unknown	15-59	Male	non-invasive	Unknown		Non-persistent	S	R	R	R	S	1	1	1	0	0	0	0	1	0	0	0	0	0	0	0	0	1	0	0	0	0	0	1	0	0	0	0	0	1	1	1	0
2024-812	ERR13770017	PRJEB60024	11	426	2023	Unknown	15-59	Male	non-invasive	Unknown		Persistent	S	R	R	R	S	1	1	0	0	0	0	0	0	0	1	0	0	0	0	0	0	0	0	0	0	0	0	0	0	0	0	0	0	1	1	1	0
2024-813	ERR13770018	PRJEB60024	11	628	2023	Unknown	15-59	Male	invasive	Yes	Middle East	Unknown persistence	S	R	R	R	S	1	1	0	0	0	0	0	0	0	0	0	0	1	0	0	0	0	0	0	0	0	0	0	0	0	0	0	0	1	1	1	0
2024-814	ERR13766058	PRJEB60024	11	578	2023	Unknown	0-4	Male	non-invasive	Yes	Asia	Non-persistent	S	R	R	R	S	1	1	1	0	0	0	0	0	0	0	0	0	0	0	0	0	0	0	0	0	0	0	0	0	0	0	0	0	1	1	1	0
2024-815	ERR13766059	PRJEB60024	11	632	2023	Unknown	15-59	Male	non-invasive	Unknown		Unknown persistence	S	S	S	S	S	1	1	0	0	0	0	0	0	0	0	0	0	0	0	0	0	0	0	0	0	0	0	0	0	0	0	0	0	1	1	1	0
2024-816	ERR13766060	PRJEB60024	11	633	2023	Unknown	>=60	Female	non-invasive	Unknown		Unknown persistence	S	S	S	S	S	1	1	0	0	0	0	0	0	0	0	0	0	0	0	0	0	0	0	0	0	0	0	0	0	0	0	0	0	1	1	1	0
2024-817	ERR13766061	PRJEB60024	11	597	2023	Unknown	15-59	Male	non-invasive	Unknown		Unknown persistence	S	S	S	S	S	1	1	0	0	0	0	0	0	0	0	0	0	0	0	0	0	0	0	0	0	0	0	0	0	0	0	0	0	1	1	1	0
2024-818	ERR13766062	PRJEB60024	11	634	2023	Unknown	>=60	Female	non-invasive	Unknown		Unknown persistence	S	S	S	S	S	1	1	0	0	0	0	0	0	0	0	0	0	0	0	0	0	0	0	0	0	0	0	0	0	0	0	0	0	1	1	1	0
2024-819	ERR13766063	PRJEB60024	11	414	2023	Unknown	15-59	Female	non-invasive	Unknown		Persistent	S	S	S	S	S	1	1	0	0	0	0	0	0	0	0	0	0	0	0	0	0	0	0	0	0	0	0	0	0	0	0	0	0	1	1	1	0
2024-820	ERR13766064	PRJEB60024	11	271	2023	Unknown	15-59	Female	non-invasive	Unknown		Persistent	S	S	S	S	S	1	1	0	0	0	0	0	0	0	0	0	0	0	0	0	0	0	0	0	0	0	0	0	0	0	0	0	0	1	1	1	0
2024-821	ERR13766065	PRJEB60024	11	207	2023	Unknown	0-4	Female	non-invasive	Unknown		Persistent	S	S	S	S	S	1	1	0	0	0	0	0	0	0	0	0	0	0	0	0	0	0	0	0	0	0	0	0	0	0	0	0	0	1	1	1	0
2024-822	ERR13766066	PRJEB60024	11	635	2023	Unknown	0-4	Male	non-invasive	Unknown		Unknown persistence	S	S	S	S	S	1	1	0	0	0	0	0	0	0	0	0	0	0	0	0	0	0	0	0	0	0	0	0	0	0	0	0	0	1	1	1	0
2024-823	ERR13766067	PRJEB60024	11	414	2023	Unknown	15-59	Female	non-invasive	Unknown		Persistent	S	S	S	S	S	1	1	0	0	0	0	0	0	0	0	0	0	0	0	0	0	0	0	0	0	0	0	0	0	0	0	0	0	1	1	1	0
2024-824	ERR13766068	PRJEB60024	11	636	2023	Unknown	>=60	Female	non-invasive	Unknown		Unknown persistence						1	1	0	0	0	0	0	0	0	0	0	0	0	0	0	0	0	0	0	0	0	0	0	0	0	0	0	0	1	1	1	0
2024-825	ERR13766069	PRJEB60024	11	637	2023	Unknown	15-59	Female	non-invasive	Unknown		Unknown persistence	S	S	S	S	S	1	1	0	0	0	0	0	0	0	0	0	0	0	0	0	0	0	0	0	0	0	0	0	0	0	0	0	0	1	1	1	0
2024-826	ERR13766070	PRJEB60024	11	603	2023	Unknown	0-4	Male	non-invasive	Unknown		Unknown persistence	R	R	R	R	R	1	1	1	1	1	1	1	0	0	0	0	0	0	0	0	0	0	0	0	0	0	0	1	0	0	0	0	0	1	1	1	0
2024-827	ERR13766071	PRJEB60024	11	591	2023	Unknown	15-59	Male	non-invasive	Unknown		Unknown persistence	R	R	R	R	R	1	1	1	1	1	1	1	0	0	0	0	0	0	0	0	0	0	0	0	0	0	0	1	0	0	0	0	0	1	1	1	0
2024-828	ERR13766072	PRJEB60024	11	591	2023	Unknown	>=60	Male	invasive	Unknown		Unknown persistence	R	R	R	R	R	1	1	1	1	1	1	1	0	0	0	0	0	0	0	0	0	0	0	0	0	0	0	1	0	0	0	0	0	1	1	1	0
2024-829	ERR13766073	PRJEB60024	11	638	2023	Unknown	15-59	Male	non-invasive	Yes	America	Unknown persistence	S	R	R	R	S	1	1	1	0	0	0	0	0	0	0	0	0	0	0	0	0	0	0	0	0	0	0	0	0	0	0	0	0	1	1	1	0
2024-830	ERR13766074	PRJEB60024	11	633	2023	Unknown	15-59	Female	non-invasive	Unknown		Unknown persistence	S	S	S	S	S	1	1	0	0	0	0	0	0	0	0	0	0	0	0	0	0	0	0	0	0	0	0	0	0	0	0	0	0	1	1	1	0
2024-831	ERR13766075	PRJEB60024	11	624	2023	Unknown	15-59	Male	non-invasive	Yes	America	Unknown persistence	S	R	R	R	S	1	1	1	0	0	0	0	0	0	0	0	0	0	0	0	0	0	0	0	0	0	0	0	0	0	0	0	0	1	1	1	0
2024-832	ERR13766076	PRJEB60024	11	639	2023	Unknown	15-59	Female	non-invasive	Yes	Europe	Unknown persistence	S	S	S	S	S	1	1	0	0	0	0	0	0	0	0	0	0	0	0	0	0	0	0	0	0	0	0	0	0	0	0	0	0	1	1	1	0
2024-833	ERR13766077	PRJEB60024	11	628	2023	Unknown	5-14	Male	non-invasive	Yes	Middle East	Unknown persistence	S	R	R	R	S	1	1	0	0	0	0	0	0	0	0	0	0	1	0	0	0	0	0	0	0	0	0	0	0	0	0	0	0	1	1	1	0
2024-834	ERR13766078	PRJEB60024	11	640	2023	Unknown	15-59	Female	non-invasive	Unknown		Unknown persistence	R	R	R	R	S	1	1	0	0	0	0	0	1	0	0	1	0	0	1	0	0	0	0	0	0	0	0	1	0	0	0	0	0	1	1	1	0
2024-835	ERR13766079	PRJEB60024	11	637	2023	Unknown	15-59	Female	non-invasive	Unknown		Unknown persistence	S	S	S	S	S	1	1	0	0	0	0	0	0	0	0	0	0	0	0	0	0	0	0	0	0	0	0	0	0	0	0	0	0	1	1	1	0
2024-836	ERR13766080	PRJEB60024	11	641	2023	Unknown	15-59	Male	non-invasive	Unknown		Unknown persistence	S	S	S	S	S	1	1	0	0	0	0	0	0	0	0	0	0	0	0	0	0	0	0	0	0	0	0	0	0	0	0	0	0	1	1	1	0
2024-837	ERR13766081	PRJEB60024	11	631	2023	Unknown	>=60	Female	invasive	Unknown		Unknown persistence	S	R	R	R	S	1	1	0	0	0	0	0	0	1	0	0	0	0	0	0	0	0	0	0	0	0	0	0	0	0	0	0	0	1	1	1	0
2024-838	ERR13766082	PRJEB60024	11	628	2023	Unknown	15-59	Female	non-invasive	Unknown		Unknown persistence						1	1	0	0	0	0	0	0	0	0	0	0	1	0	0	0	0	0	0	0	0	0	0	0	0	0	0	0	1	1	1	0
2024-839	ERR13766083	PRJEB60024	11	642	2023	Unknown	15-59	Male	non-invasive	Yes	Asia	Unknown persistence	S	S	S	S	S	1	1	0	0	0	0	0	1	0	0	0	0	0	0	0	0	0	0	0	0	0	0	0	0	0	0	0	0	1	1	1	0
2024-840	ERR13766084	PRJEB60024	11	487	2023	Unknown	>=60	Male	non-invasive	Unknown		Non-persistent	S	R	R	R	S	1	1	1	0	0	0	0	0	0	0	0	0	0	0	0	0	0	0	0	0	0	0	0	0	0	0	0	0	1	1	1	0
2024-841	ERR13766085	PRJEB60024	11	641	2023	Unknown	15-59	Female	non-invasive	Unknown		Unknown persistence	S	S	S	S	S	1	1	0	0	0	0	0	0	0	0	0	0	0	0	0	0	0	0	0	0	0	0	0	0	0	0	0	0	1	1	1	0
2024-842	ERR13766086	PRJEB60024	11	643	2023	Unknown	0-4	Male	non-invasive	Unknown		Unknown persistence	S	R	R	R	S	1	1	0	0	0	0	0	0	0	0	1	0	0	0	0	0	0	0	0	0	0	0	0	0	0	0	0	0	1	1	1	0
2024-843	ERR13766087	PRJEB60024	11	641	2023	Unknown	15-59	Female	non-invasive	Unknown		Unknown persistence	S	S	S	S	S	1	1	0	0	0	0	0	0	0	0	0	0	0	0	0	0	0	0	0	0	0	0	0	0	0	0	0	0	1	1	1	0
2024-844	ERR13766088	PRJEB60024	11	644	2023	Unknown	15-59	Male	non-invasive	Yes	Africa	Unknown persistence	S	R	R	R	S	1	1	1	0	0	0	0	0	0	0	0	0	0	0	0	0	0	0	0	0	0	0	0	0	0	0	0	0	1	1	1	0
2024-845	ERR13766089	PRJEB60024	11	641	2023	Unknown	15-59	Female	non-invasive	Unknown		Unknown persistence	S	S	S	S	S	1	1	0	0	0	0	0	0	0	0	0	0	0	0	0	0	0	0	0	0	0	0	0	0	0	0	0	0	1	1	1	0
2024-846	ERR13766090	PRJEB60024	11	562	2023	Unknown	15-59	Female	non-invasive	Unknown		Non-persistent						1	1	0	0	0	0	0	0	0	0	0	0	0	0	0	0	0	0	0	0	0	0	0	0	0	0	0	0	1	1	1	0
2024-847	ERR13766091	PRJEB60024	11	641	2023	Unknown	15-59	Male	non-invasive	Unknown		Unknown persistence	S	S	S	S	S	1	1	0	0	0	0	0	0	0	0	0	0	0	0	0	0	0	0	0	0	0	0	0	0	0	0	0	0	1	1	1	0
2024-848	ERR13766092	PRJEB60024	11	641	2023	Unknown	5-14	Female	non-invasive	Unknown		Unknown persistence	S	S	S	S	S	1	1	0	0	0	0	0	0	0	0	0	0	0	0	0	0	0	0	0	0	0	0	0	0	0	0	0	0	1	1	1	0
2024-849	ERR13766093	PRJEB60024	11	468	2023	Unknown	15-59	Male	non-invasive	Unknown		Persistent	S	S	S	S	S	1	1	0	0	0	0	0	0	0	0	0	0	0	0	0	0	0	0	0	0	0	0	0	0	0	0	0	0	1	1	1	0
2024-850	ERR13766094	PRJEB60024	11	628	2023	Unknown	5-14	Female	non-invasive	Unknown		Unknown persistence	S	R	R	R	S	1	1	0	0	0	0	0	0	0	0	0	0	1	0	0	0	0	0	0	0	0	0	0	0	0	0	0	0	1	1	1	0
2024-851	ERR13766095	PRJEB60024	11	645	2023	Unknown	15-59	Female	non-invasive	Yes	Middle East	Unknown persistence	S	S	S	S	S	1	1	0	0	0	0	0	0	0	0	0	0	0	0	0	0	0	0	0	0	0	0	0	0	0	0	0	0	1	1	1	0
2024-852	ERR13818692	PRJEB60024	11	646	2023	Unknown	15-59	Male	non-invasive	Unknown		Unknown persistence	S	R	R	R	S	1	1	0	0	0	0	0	0	1	0	0	0	0	0	0	0	0	0	0	0	0	0	0	0	0	0	0	0	1	1	1	0
2024-853	ERR13818693	PRJEB60024	11	647	2023	Unknown	>=60	Female	non-invasive	Unknown		Unknown persistence	R	S	S	S	S	1	1	0	1	0	0	0	0	0	0	0	0	0	0	0	0	0	0	0	0	0	0	0	0	0	0	0	0	1	1	1	0
2024-854	ERR13818694	PRJEB60024	11	648	2023	Unknown	>=60	Male	non-invasive	Unknown		Unknown persistence	R	S	S	S	S	1	1	0	1	0	0	0	0	0	0	0	0	0	0	0	0	0	0	0	0	0	0	0	0	0	0	0	0	1	1	1	0
2024-855	ERR13818695	PRJEB60024	11	273	2023	Unknown	0-4	Female	non-invasive	Unknown		Persistent	S	S	S	S	S	1	1	0	0	0	0	0	0	0	0	0	0	0	0	0	0	0	0	0	0	0	0	0	0	0	0	0	0	1	1	1	0
2024-856	ERR13818696	PRJEB60024	11	641	2023	Unknown	0-4	Female	non-invasive	Unknown		Unknown persistence	S	S	S	S	S	1	1	0	0	0	0	0	0	0	0	0	0	0	0	0	0	0	0	0	0	0	0	0	0	0	0	0	0	1	1	1	0
2024-857	ERR13818697	PRJEB60024	11	641	2023	Unknown	15-59	Female	non-invasive	Unknown		Unknown persistence	S	S	S	S	S	1	1	0	0	0	0	0	0	0	0	0	0	0	0	0	0	0	0	0	0	0	0	0	0	0	0	0	0	1	1	1	0
2024-858	ERR13818698	PRJEB60024	11	641	2023	Unknown	15-59	Male	invasive	Unknown		Unknown persistence	S	S	S	S	S	1	1	0	0	0	0	0	0	0	0	0	0	0	0	0	0	0	0	0	0	0	0	0	0	0	0	0	0	1	1	1	0
2024-859	ERR13818699	PRJEB60024	11	648	2023	Unknown	0-4	Male	non-invasive	Unknown		Unknown persistence	R	S	S	S	S	1	1	0	1	0	0	0	0	0	0	0	0	0	0	0	0	0	0	0	0	0	0	0	0	0	0	0	0	1	1	1	0
2024-860	ERR13818700	PRJEB60024	11	649	2023	Unknown	15-59	Female	non-invasive	Unknown		Unknown persistence	S	R	R	R	S	1	1	0	0	0	0	0	0	0	0	1	0	0	0	0	0	0	0	0	0	0	0	0	0	0	0	0	0	1	1	1	0
2024-861	ERR13818701	PRJEB60024	11	468	2023	Unknown	0-4	Male	non-invasive	Unknown		Persistent	S	S	S	S	S	1	1	0	0	0	0	0	0	0	0	0	0	0	0	0	0	0	0	0	0	0	0	0	0	0	0	0	0	1	1	1	0
2024-862	ERR13818702	PRJEB60024	11	641	2023	Unknown	15-59	Male	non-invasive	Unknown		Unknown persistence	S	S	S	S	S	1	1	0	0	0	0	0	0	0	0	0	0	0	0	0	0	0	0	0	0	0	0	0	0	0	0	0	0	1	1	1	0
2024-863	ERR13818703	PRJEB60024	11	414	2023	Unknown	5-14	Male	non-invasive	Unknown		Persistent	S	S	S	S	S	1	1	0	0	0	0	0	0	0	0	0	0	0	0	0	0	0	0	0	0	0	0	0	0	0	0	0	0	1	1	1	0
2024-864	ERR13818704	PRJEB60024	11	650	2023	Unknown	15-59	Female	non-invasive	Unknown		Unknown persistence	R	S	S	S	S	1	1	0	0	0	0	0	1	0	0	0	1	0	0	0	0	0	0	0	0	0	0	0	0	0	0	0	0	1	1	1	0
2024-865	ERR13818705	PRJEB60024	11	633	2023	Unknown	15-59	Male	non-invasive	Unknown		Unknown persistence	S	S	S	S	S	1	1	0	0	0	0	0	0	0	0	0	0	0	0	0	0	0	0	0	0	0	0	0	0	0	0	0	0	1	1	1	0
2024-866	ERR13818706	PRJEB60024	11	641	2023	Unknown	15-59	Male	non-invasive	Unknown		Unknown persistence	S	S	S	S	S	1	1	0	0	0	0	0	0	0	0	0	0	0	0	0	0	0	0	0	0	0	0	0	0	0	0	0	0	1	1	1	0
2024-867	ERR13818707	PRJEB60024	11	651	2023	Unknown	>=60	Female	non-invasive	Unknown		Unknown persistence	S	S	S	S	S	1	1	0	0	0	0	0	0	0	0	0	0	0	0	0	0	0	0	0	0	0	0	0	0	0	0	0	0	1	1	1	0
2024-868	ERR13818708	PRJEB60024	11	648	2023	Unknown	0-4	Female	non-invasive	Unknown		Unknown persistence	R	S	S	S	S	1	1	0	1	0	0	0	0	0	0	0	0	0	0	0	0	0	0	0	0	0	0	0	0	0	0	0	0	1	1	1	0
2024-869	ERR13818709	PRJEB60024	11	514	2023	Unknown	15-59	Female	non-invasive	Unknown		Persistent	S	R	R	R	S	1	1	0	0	0	0	0	0	0	0	0	0	1	0	0	0	0	0	0	0	0	0	0	0	0	0	0	0	1	1	1	0
2024-870	ERR13818710	PRJEB60024	11	414	2023	Unknown	15-59	Female	invasive	Unknown		Persistent	S	S	S	S	S	1	1	0	0	0	0	0	0	0	0	0	0	0	0	0	0	0	0	0	0	0	0	0	0	0	0	0	0	1	1	1	0
2024-871	ERR13818711	PRJEB60024	11	641	2023	Unknown	>=60	Female	non-invasive	Unknown		Unknown persistence	S	S	S	S	S	1	1	0	0	0	0	0	0	0	0	0	0	0	0	0	0	0	0	0	0	0	0	0	0	0	0	0	0	1	1	1	0
2024-872	ERR13818712	PRJEB60024	11	317	2023	Unknown	>=60	Male	non-invasive	Yes	Europe	Persistent	S	S	S	S	S	1	1	0	0	0	0	0	0	0	0	0	0	0	0	0	0	0	0	0	0	0	0	0	0	0	0	0	0	1	1	1	0
2024-873	ERR13818713	PRJEB60024	11	641	2023	Unknown	15-59	Female	non-invasive	Unknown		Unknown persistence	S	S	S	S	S	1	1	0	0	0	0	0	0	0	0	0	0	0	0	0	0	0	0	0	0	0	0	0	0	0	0	0	0	1	1	1	0
2024-874	ERR13818714	PRJEB60024	11	652	2023	Unknown	15-59	Female	non-invasive	Unknown		Unknown persistence	S	S	S	S	S	1	1	0	0	0	0	0	0	0	0	0	0	0	0	0	0	0	0	0	0	0	0	0	0	0	0	0	0	1	1	1	0
2024-875	ERR13818715	PRJEB60024	11	641	2023	Unknown	5-14	Male	non-invasive	Unknown		Unknown persistence	S	S	S	S	S	1	1	0	0	0	0	0	0	0	0	0	0	0	0	0	0	0	0	0	0	0	0	0	0	0	0	0	0	1	1	1	0
2024-876	ERR13818716	PRJEB60024	183	268	2023	Unknown	15-59	Female	non-invasive	Unknown		Persistent						1	1	0	0	0	0	0	0	0	0	0	0	0	0	0	0	0	0	0	0	0	0	0	0	0	0	0	0	1	1	1	0
2024-877	ERR13818717	PRJEB60024	11	653	2023	Unknown	15-59	Male	non-invasive	Unknown		Unknown persistence	S	R	R	R	S	1	1	0	0	0	0	0	0	1	0	0	0	0	0	0	0	0	0	0	0	0	0	0	0	0	0	0	0	1	1	1	0
2024-878	ERR13818718	PRJEB60024	11	641	2023	Unknown	>=60	Male	non-invasive	Unknown		Unknown persistence	S	S	S	S	S	1	1	0	0	0	0	0	0	0	0	0	0	0	0	0	0	0	0	0	0	0	0	0	0	0	0	0	0	1	1	1	0
2024-879	ERR13818719	PRJEB60024	11	641	2023	Unknown	>=60	Female	non-invasive	Unknown		Unknown persistence	S	S	S	S	S	1	1	0	0	0	0	0	0	0	0	0	0	0	0	0	0	0	0	0	0	0	0	0	0	0	0	0	0	1	1	1	0
2024-880	ERR13818720	PRJEB60024	11	654	2023	Unknown	15-59	Female	non-invasive	Unknown		Unknown persistence	S	S	S	S	S	1	1	0	0	0	0	0	0	0	0	0	0	0	0	0	0	0	0	0	0	0	0	0	0	0	0	0	0	1	1	1	0
2024-881	ERR13818721	PRJEB60024	11	641	2023	Unknown	15-59	Male	non-invasive	Unknown		Unknown persistence	S	S	S	S	S	1	1	0	0	0	0	0	0	0	0	0	0	0	0	0	0	0	0	0	0	0	0	0	0	0	0	0	0	1	1	1	0
2024-882	ERR13818722	PRJEB60024	11	644	2023	Unknown	>=60	Female	non-invasive	Unknown		Unknown persistence	S	R	R	R	S	1	1	1	0	0	0	0	0	0	0	0	0	0	0	0	0	0	0	0	0	0	0	0	0	0	0	0	0	1	1	1	0
2024-883	ERR13818723	PRJEB60024	11	641	2023	Unknown	15-59	Female	non-invasive	Unknown		Unknown persistence	S	S	S	S	S	1	1	0	0	0	0	0	0	0	0	0	0	0	0	0	0	0	0	0	0	0	0	0	0	0	0	0	0	1	1	1	0
2024-884	ERR13818724	PRJEB60024	11	655	2023	Unknown	15-59	Female	non-invasive	Unknown		Unknown persistence	S	S	S	S	S	1	1	0	0	0	0	0	0	0	0	0	0	0	0	0	0	0	0	0	0	0	0	0	0	0	0	0	0	1	1	1	0
2024-885	ERR13818725	PRJEB60024	11	656	2023	Unknown	15-59	Female	non-invasive	Unknown		Unknown persistence						1	1	1	0	0	0	0	0	0	0	0	0	0	0	0	0	0	0	0	0	0	0	0	0	0	0	0	0	1	1	1	0
2024-886	ERR13818726	PRJEB60024	11	549	2023	Unknown	15-59	Female	non-invasive	Unknown		Non-persistent	S	R	R	R	S	1	1	1	0	0	0	0	0	0	0	0	0	0	0	0	0	0	0	0	0	0	0	0	0	0	0	0	0	1	1	1	0
2024-887	ERR13818727	PRJEB60024	11	657	2023	Unknown	>=60	Female	non-invasive	Unknown		Unknown persistence	S	S	S	S	S	1	1	0	0	0	0	0	0	0	0	0	0	0	0	0	0	0	0	0	0	0	0	0	0	0	0	0	0	1	1	1	0
2024-888	ERR13818728	PRJEB60024	11	658	2023	Unknown	15-59	Female	non-invasive	Unknown		Unknown persistence	S	S	S	S	S	1	1	0	0	0	0	0	0	0	0	0	0	0	0	0	0	0	0	0	0	0	0	0	0	0	0	0	0	1	1	1	0
2024-889	ERR13818729	PRJEB60024	11	562	2023	Unknown	15-59	Male	non-invasive	Unknown		Non-persistent	S	S	S	S	S	1	1	0	0	0	0	0	0	0	0	0	0	0	0	0	0	0	0	0	0	0	0	0	0	0	0	0	0	1	1	1	0
2024-890	ERR13818730	PRJEB60024	11	641	2023	Unknown	>=60	Female	non-invasive	Unknown		Unknown persistence	S	S	S	S	S	1	1	0	0	0	0	0	0	0	0	0	0	0	0	0	0	0	0	0	0	0	0	0	0	0	0	0	0	1	1	1	0
2024-891	ERR13818731	PRJEB60024	11	659	2023	Unknown	15-59	Male	non-invasive	Unknown		Unknown persistence	S	R	R	R	S	1	1	0	0	0	0	0	0	1	0	0	0	0	0	0	0	0	0	0	0	0	0	0	0	0	0	0	0	1	1	1	0
2024-892	ERR13818732	PRJEB60024	11	660	2023	Unknown	>=60	Female	non-invasive	Yes	Asia	Unknown persistence	R	R	R	R	S	1	1	1	0	0	0	0	0	0	0	0	0	0	1	0	0	0	0	0	0	0	0	0	0	0	0	0	0	1	1	1	0
2024-893	ERR13818733	PRJEB60024	11	514	2023	Unknown	0-4	Male	non-invasive	Unknown		Persistent	S	R	R	R	S	1	1	0	0	0	0	0	0	0	0	0	0	1	0	0	0	0	0	0	0	0	0	0	0	0	0	0	0	1	1	1	0
2024-894	ERR13818734	PRJEB60024	11	641	2023	Unknown	>=60	Female	invasive	Unknown		Unknown persistence						1	1	0	0	0	0	0	0	0	0	0	0	0	0	0	0	0	0	0	0	0	0	0	0	0	0	0	0	1	1	1	0
2024-895	ERR13818735	PRJEB60024	11	641	2023	Unknown	15-59	Female	non-invasive	Unknown		Unknown persistence	S	S	S	S	S	1	1	0	0	0	0	0	0	0	0	0	0	0	0	0	0	0	0	0	0	0	0	0	0	0	0	0	0	1	1	1	0
2024-896	ERR13818736	PRJEB60024	11	641	2023	Unknown	5-14	Male	non-invasive	Unknown		Unknown persistence	S	S	S	S	S	1	1	0	0	0	0	0	0	0	0	0	0	0	0	0	0	0	0	0	0	0	0	0	0	0	0	0	0	1	1	1	0
2024-897	ERR13818737	PRJEB60024	11	661	2023	Unknown	0-4	Male	non-invasive	Unknown		Unknown persistence	S	R	R	R	S	1	1	0	0	0	0	0	0	1	0	0	0	0	0	0	0	0	0	0	0	0	0	0	0	0	0	0	0	1	1	1	0
2024-898	ERR13818738	PRJEB60024	183	662	2023	Unknown	>=60	Male	invasive	Unknown		Unknown persistence	S	S	S	S	S	1	1	0	0	0	0	0	0	0	0	0	0	0	0	0	0	0	0	0	0	0	0	0	0	0	0	0	0	1	1	1	0
2024-899	ERR13818739	PRJEB60024	11	394	2023	Unknown	15-59	Male	non-invasive	Unknown		Persistent	S	R	R	R	S	1	1	0	0	0	0	0	0	1	0	0	0	0	0	0	0	0	0	0	0	0	0	0	0	0	0	0	0	1	1	1	0
2024-900	ERR13818740	PRJEB60024	11	663	2023	Unknown	0-4	Female	non-invasive	Unknown		Unknown persistence	S	R	R	R	S	1	1	1	0	0	0	0	0	0	0	0	0	0	0	0	0	0	0	0	0	0	0	0	0	0	0	0	0	1	1	1	0
2024-901	ERR13818741	PRJEB60024	11	492	2023	Unknown	5-14	Male	non-invasive	Yes	Middle East	Non-persistent	S	S	S	S	S	1	1	0	0	0	0	0	0	0	0	0	0	0	0	0	0	0	0	0	0	0	0	0	0	0	0	0	0	1	1	1	0
2024-902	ERR13818742	PRJEB60024	11	664	2023	Unknown	15-59	Female	non-invasive	Unknown		Unknown persistence	S	R	R	R	S	1	1	0	0	0	0	0	0	0	1	0	0	0	0	0	0	0	0	0	0	0	0	0	0	0	0	0	0	1	1	1	0
2024-903	ERR13818743	PRJEB60024	11	665	2023	Unknown	5-14	Female	non-invasive	Unknown		Unknown persistence	S	S	S	S	S	1	1	0	0	0	0	0	0	0	0	0	0	0	0	0	0	0	0	0	0	0	0	0	0	0	0	0	0	1	1	1	0
2024-904	ERR13818744	PRJEB60024	11	666	2023	Unknown	15-59	Female	non-invasive	Unknown		Unknown persistence	R	R	R	R	R	1	1	1	1	1	1	1	0	0	0	0	0	0	0	0	0	0	0	0	0	0	0	1	0	0	0	0	0	1	1	1	0
2024-905	ERR13818745	PRJEB60024	11	667	2023	Unknown	15-59	Female	non-invasive	Unknown		Unknown persistence	S	R	R	R	S	1	1	0	0	0	0	0	0	0	0	0	0	1	0	0	0	0	0	0	0	0	0	0	0	0	0	0	0	1	1	1	0
2024-906	ERR13818746	PRJEB60024	11	568	2023	Unknown	>=60	Male	non-invasive	Unknown		Non-persistent	S	R	R	R	S	1	1	0	0	0	0	0	0	1	0	0	0	0	0	0	0	0	0	0	0	0	0	0	0	0	0	0	0	1	1	1	0
2024-907	ERR13818747	PRJEB60024	11	668	2023	Unknown	15-59	Female	non-invasive	Unknown		Unknown persistence	S	R	R	R	S	1	1	0	0	0	0	0	0	1	0	0	0	0	0	0	0	0	0	0	0	0	0	0	0	0	0	0	0	1	1	1	0
2024-908	ERR13818748	PRJEB60024	183	669	2023	Unknown	>=60	Male	invasive	Unknown		Unknown persistence						1	1	0	0	0	0	0	0	0	0	0	0	0	0	0	0	0	0	0	0	0	0	0	0	0	0	0	0	1	1	1	0
2024-909	ERR13818749	PRJEB60024	11	670	2023	Unknown	15-59	Male	non-invasive	Unknown		Unknown persistence	S	S	S	S	S	1	1	0	0	0	0	0	0	0	0	0	0	0	0	0	0	0	0	0	0	0	0	0	0	0	0	0	0	1	1	1	0
2024-910	ERR13818750	PRJEB60024	11	671	2023	Unknown	5-14	Female	non-invasive	Unknown		Unknown persistence	S	R	R	R	S	1	1	1	0	0	0	0	0	0	0	0	0	0	0	0	0	0	0	0	0	0	0	0	0	0	0	0	0	1	1	1	0
2024-911	ERR13818751	PRJEB60024	11	666	2023	Unknown	15-59	Male	non-invasive	Unknown		Unknown persistence	R	R	R	R	R	1	1	1	1	1	1	1	0	0	0	0	0	0	0	0	0	0	0	0	0	0	0	1	0	0	0	0	0	1	1	1	0
2024-912	ERR13818752	PRJEB60024	11	672	2023	Unknown	5-14	Female	non-invasive	Unknown		Unknown persistence	S	S	S	S	S	1	1	0	0	0	0	0	0	0	0	0	0	0	0	0	0	0	0	0	0	0	0	0	0	0	0	0	0	1	1	1	0
2024-913	ERR13818753	PRJEB60024	11	633	2023	Unknown	15-59	Female	non-invasive	Unknown		Unknown persistence	S	S	S	S	S	1	1	0	0	0	0	0	0	0	0	0	0	0	0	0	0	0	0	0	0	0	0	0	0	0	0	0	0	1	1	1	0
2024-914	ERR13818754	PRJEB60024	11	673	2023	Unknown	5-14	Female	non-invasive	Unknown		Unknown persistence	S	R	R	R	S	1	1	1	0	0	0	0	0	0	0	0	0	0	0	0	0	0	0	0	0	0	0	0	0	0	0	0	0	1	1	1	0
2024-915	ERR13818755	PRJEB60024	11	674	2023	Unknown	5-14	Female	non-invasive	Unknown		Unknown persistence	S	S	S	S	S	1	1	0	0	0	0	0	0	0	0	0	0	0	0	0	0	0	0	0	0	0	0	0	0	0	0	0	0	1	1	1	0
2024-916	ERR13818756	PRJEB60024	11	675	2023	Unknown	0-4	Female	non-invasive	Unknown		Unknown persistence	S	S	S	S	S	1	1	0	0	0	0	0	0	0	0	0	0	0	0	0	0	0	0	0	0	0	0	0	0	0	0	0	0	1	1	1	0
2024-917	ERR13818757	PRJEB60024	11	676	2023	Unknown	>=60	Female	non-invasive	Unknown		Unknown persistence	S	S	S	S	S	1	1	0	0	0	0	0	0	0	0	0	0	0	0	0	0	0	0	0	0	0	0	0	0	0	0	0	0	1	1	1	0
2024-918	ERR13818758	PRJEB60024	11	633	2023	Unknown	15-59	Female	non-invasive	Unknown		Unknown persistence	S	S	S	S	S	1	1	0	0	0	0	0	0	0	0	0	0	0	0	0	0	0	0	0	0	0	0	0	0	0	0	0	0	1	1	1	0
2024-919	ERR13818759	PRJEB60024	11	677	2023	Unknown	5-14	Female	non-invasive	Yes	Africa	Unknown persistence	S	R	R	R	S	1	1	0	0	0	0	0	0	0	0	1	0	0	0	0	0	0	0	0	0	0	0	0	0	0	0	0	0	1	1	1	0
2024-920	ERR13818760	PRJEB60024	183	678	2023	Unknown	>=60	Female	non-invasive	Unknown		Unknown persistence	S	S	S	S	S	1	1	0	0	0	0	0	0	0	0	0	0	0	0	0	0	0	0	0	0	0	0	0	0	0	0	0	0	1	1	1	0
2024-921	ERR13818761	PRJEB60024	11	679	2023	Unknown	15-59	Female	non-invasive	Yes	Middle East	Unknown persistence	S	S	S	S	S	1	1	0	0	0	0	0	0	0	0	0	0	0	0	0	0	0	0	0	0	0	0	0	0	0	0	0	0	1	1	1	0
2024-922	ERR13818762	PRJEB60024	11	680	2023	Unknown	15-59	Female	non-invasive	Yes	Europe	Unknown persistence	S	S	S	S	S	1	1	0	0	0	0	0	0	0	0	0	0	0	0	0	0	0	0	0	0	0	0	0	0	0	0	0	0	1	1	1	0
2024-923	ERR13818763	PRJEB60024	11	628	2023	Unknown	0-4	Female	non-invasive	Unknown		Unknown persistence	S	R	R	R	S	1	1	0	0	0	0	0	0	0	0	0	0	1	0	0	0	0	0	0	0	0	0	0	0	0	0	0	0	1	1	1	0
2024-924	ERR13818764	PRJEB60024	11	681	2023	Unknown	15-59	Female	non-invasive	Unknown		Unknown persistence	S	S	S	S	S	1	1	0	0	0	0	0	0	0	0	0	0	0	0	0	0	0	0	0	0	0	0	0	0	0	0	0	0	1	1	1	0
2024-925	ERR13818765	PRJEB60024	11	641	2023	Unknown	15-59	Male	non-invasive	Unknown		Unknown persistence	S	S	S	S	S	1	1	0	0	0	0	0	0	0	0	0	0	0	0	0	0	0	0	0	0	0	0	0	0	0	0	0	0	1	1	1	0
2024-926	ERR13818766	PRJEB60024	11	667	2023	Unknown	0-4		non-invasive	Unknown		Unknown persistence	S	S	S	S	S	1	1	0	0	0	0	0	0	0	0	0	0	0	0	0	0	0	0	0	0	0	0	0	0	0	0	0	0	1	1	1	0
2024-927	ERR13818767	PRJEB60024	11	666	2023	Unknown	15-59	Female	non-invasive	Unknown		Unknown persistence	R	R	R	R	R	1	1	1	1	1	1	1	0	0	0	0	0	0	0	0	0	0	0	0	0	0	0	1	0	0	0	0	0	1	1	1	0
2024-928	ERR13818768	PRJEB60024	11	682	2023	Unknown	15-59	Male	non-invasive	Unknown		Unknown persistence	S	S	S	S	S	1	1	0	0	0	0	0	0	0	0	0	0	0	0	0	0	0	0	0	0	0	0	0	0	0	0	0	0	1	1	1	0
2024-929	ERR13818769	PRJEB60024	11	683	2023	Unknown	0-4	Male	non-invasive	Unknown		Unknown persistence	S	R	R	R	S	1	1	1	0	0	0	0	1	0	0	0	0	0	0	0	0	1	0	0	0	0	0	1	0	0	0	0	0	1	1	1	0
2024-930	ERR13818770	PRJEB60024	11	684	2023	Unknown	5-14	Female	non-invasive	Unknown		Unknown persistence	S	R	R	R	S	1	1	0	0	0	0	0	0	0	0	1	0	0	0	0	0	0	0	0	0	0	0	0	0	0	0	0	0	1	1	1	0
2024-931	ERR13818771	PRJEB60024	11	685	2023	Unknown	15-59	Male	non-invasive	Unknown		Unknown persistence	S	S	S	S	S	1	1	0	0	0	0	0	0	0	0	0	0	0	0	0	0	0	0	0	0	0	0	0	0	0	0	0	0	1	1	1	0
2024-932	ERR13818772	PRJEB60024	11	641	2023	Unknown	15-59	Male	non-invasive	Unknown		Unknown persistence	S	S	S	S	S	1	1	0	0	0	0	0	0	0	0	0	0	0	0	0	0	0	0	0	0	0	0	0	0	0	0	0	0	1	1	1	0
2024-933	ERR13818773	PRJEB60024	11	656	2023	Unknown	15-59	Female	non-invasive	Yes	Europe	Unknown persistence	S	R	R	R	S	1	1	1	0	0	0	0	0	0	0	0	0	0	0	0	0	0	0	0	0	0	0	0	0	0	0	0	0	1	1	1	0
2024-934	ERR13818774	PRJEB60024	11	633	2023	Unknown	15-59	Female	non-invasive	Unknown		Unknown persistence	S	S	S	S	S	1	1	0	0	0	0	0	0	0	0	0	0	0	0	0	0	0	0	0	0	0	0	0	0	0	0	0	0	1	1	1	0
2024-935	ERR13818775	PRJEB60024	11	686	2023	Unknown	15-59	Female	non-invasive	Unknown		Unknown persistence	S	S	S	S	S	1	1	0	0	0	0	0	0	0	0	0	0	0	0	0	0	0	0	0	0	0	0	0	0	0	0	0	0	1	1	1	0
2024-936	ERR13818776	PRJEB60024	11	549	2023	Unknown	>=60	Female	invasive	Unknown		Non-persistent	S	R	R	R	S	1	1	1	0	0	0	0	0	0	0	0	0	0	0	0	0	0	0	0	0	0	0	0	0	0	0	0	0	1	1	1	0
2024-937	ERR13818777	PRJEB60024	11	371	2023	Unknown	15-59	Female	non-invasive	Unknown		Persistent	S	S	S	S	S	1	1	0	0	0	0	0	0	0	0	0	0	0	0	0	0	0	0	0	0	0	0	0	0	0	0	0	0	1	1	1	0
2024-938	ERR13818778	PRJEB60024	11	641	2023	Unknown	>=60	Female	invasive	Unknown		Unknown persistence	S	S	S	S	S	1	1	0	0	0	0	0	0	0	0	0	0	0	0	0	0	0	0	0	0	0	0	0	0	0	0	0	0	1	1	1	0
2024-939	ERR13818779	PRJEB60024	11	641	2023	Unknown	>=60	Male	non-invasive	Unknown		Unknown persistence	S	S	S	S	S	1	1	0	0	0	0	0	0	0	0	0	0	0	0	0	0	0	0	0	0	0	0	0	0	0	0	0	0	1	1	1	0
2024-940	ERR13818780	PRJEB60024	11	641	2023	Unknown	15-59	Male	non-invasive	Unknown		Unknown persistence	S	S	S	S	S	1	1	0	0	0	0	0	0	0	0	0	0	0	0	0	0	0	0	0	0	0	0	0	0	0	0	0	0	1	1	1	0
2024-941	ERR13818781	PRJEB60024	11	641	2023	Unknown	0-4	Female	non-invasive	Unknown		Unknown persistence	S	S	S	S	S	1	1	0	0	0	0	0	0	0	0	0	0	0	0	0	0	0	0	0	0	0	0	0	0	0	0	0	0	1	1	1	0
2024-942	ERR13818782	PRJEB60024	11	641	2023	Unknown	0-4	Male	non-invasive	Unknown		Unknown persistence	S	S	S	S	S	1	1	0	0	0	0	0	0	0	0	0	0	0	0	0	0	0	0	0	0	0	0	0	0	0	0	0	0	1	1	1	0
2024-943	ERR13818783	PRJEB60024	11	687	2023	Unknown	0-4	Male	non-invasive	Unknown		Unknown persistence	R	R	R	R	S	1	1	0	0	0	0	0	1	1	0	0	0	0	0	0	0	0	0	0	0	0	0	1	0	0	0	0	0	1	1	1	0
2024-944	ERR13818784	PRJEB60024	11	658	2023	Unknown	15-59	Male	non-invasive	Unknown		Unknown persistence	S	S	S	S	S	1	1	0	0	0	0	0	0	0	0	0	0	0	0	0	0	0	0	0	0	0	0	0	0	0	0	0	0	1	1	1	0
2024-945	ERR13818785	PRJEB60024	11	656	2023	Unknown	15-59	Male	non-invasive	Yes	Europe	Unknown persistence	S	R	R	R	S	1	1	1	0	0	0	0	0	0	0	0	0	0	0	0	0	0	0	0	0	0	0	0	0	0	0	0	0	1	1	1	0
2024-946	ERR13818786	PRJEB60024	11	633	2023	Unknown	15-59	Female	non-invasive	Unknown		Unknown persistence	S	S	S	S	S	1	1	0	0	0	0	0	0	0	0	0	0	0	0	0	0	0	0	0	0	0	0	0	0	0	0	0	0	1	1	1	0
2024-947	ERR13818787	PRJEB60024	11	688	2023	Unknown	5-14	Male	non-invasive	Unknown		Unknown persistence	S	S	S	S	S	1	1	0	0	0	0	0	0	0	0	0	0	0	0	0	0	0	0	0	0	0	0	0	0	0	0	0	0	1	1	1	0
2024-948	ERR13818788	PRJEB60024	11	667	2023	Unknown	15-59	Male	non-invasive	Unknown		Unknown persistence						1	1	0	0	0	0	0	0	0	0	0	0	0	0	0	0	0	0	0	0	0	0	0	0	0	0	0	0	1	1	1	0
2024-949	ERR13818789	PRJEB60024	11	641	2023	Unknown	5-14	Male	non-invasive	Unknown		Unknown persistence	S	S	S	S	S	1	1	0	0	0	0	0	0	0	0	0	0	0	0	0	0	0	0	0	0	0	0	0	0	0	0	0	0	1	1	1	0
2024-950	ERR13818790	PRJEB60024	11	641	2023	Unknown	15-59	Female	non-invasive	Unknown		Unknown persistence	S	S	S	S	S	1	1	0	0	0	0	0	0	0	0	0	0	0	0	0	0	0	0	0	0	0	0	0	0	0	0	0	0	1	1	1	0
2024-951	ERR13818791	PRJEB60024	11	689	2023	Unknown	5-14	Male	non-invasive	Unknown		Unknown persistence	S	R	R	R	S	1	1	0	0	0	0	0	0	0	1	0	0	0	0	0	0	0	0	0	0	0	0	0	0	0	0	0	0	1	1	1	0
2024-952	ERR13818792	PRJEB60024	11	553	2023	Unknown	15-59	Female	non-invasive	Unknown		Persistent	S	S	S	S	S	1	1	0	0	0	0	0	0	0	0	0	0	0	0	0	0	0	0	0	0	0	0	0	0	0	0	0	0	1	1	1	0
2024-953	ERR13818793	PRJEB60024	11	690	2023	Unknown	5-14	Male	non-invasive	Unknown		Unknown persistence	S	S	S	S	S	1	1	0	0	0	0	0	0	0	0	0	0	0	0	0	0	0	0	0	0	0	0	0	0	0	0	0	0	1	1	1	0
2024-954	ERR13818794	PRJEB60024	11	691	2023	Unknown	0-4	Female	non-invasive	Unknown		Unknown persistence	S	R	R	R	S	1	1	0	0	0	0	0	0	1	0	0	0	0	0	0	0	0	0	0	0	0	0	0	0	0	0	0	0	1	1	1	0
2024-955	ERR13818795	PRJEB60024	11	692	2023	Unknown	15-59	Male	non-invasive	Yes	Asia	Unknown persistence	S	R	R	R	S	1	1	0	0	0	0	0	0	0	0	0	0	0	0	0	0	0	0	0	0	0	0	0	0	0	0	0	0	1	1	1	0
2024-956	ERR13818796	PRJEB60024	11	693	2023	Unknown	0-4	Female	non-invasive	Yes	Middle East	Unknown persistence	S	S	S	S	S	1	1	0	0	0	0	0	0	0	0	0	0	0	0	0	0	0	0	0	0	0	0	0	0	0	0	0	0	1	1	1	0
2024-957	ERR13818797	PRJEB60024	11	694	2023	Unknown	5-14	Female	non-invasive	Yes	Europe	Unknown persistence	S	S	S	S	S	1	1	0	0	0	0	0	0	0	0	0	0	0	0	0	0	0	0	0	0	0	0	0	0	0	0	0	0	1	1	1	0
2024-958	ERR13818798	PRJEB60024	11	695	2023	Unknown	15-59	Female	non-invasive	Unknown		Unknown persistence	R	R	R	R	R	1	1	1	1	1	1	1	0	0	0	0	0	0	0	0	0	0	0	0	0	0	0	1	0	0	0	0	0	1	1	1	0
2024-959	ERR13818799	PRJEB60024	1925	696	2023	Unknown	5-14	Male	non-invasive	Yes	Asia	Unknown persistence	S	S	S	S	S	1	1	0	0	0	0	0	1	0	0	0	0	0	0	0	0	0	0	0	0	0	0	0	0	0	0	0	0	1	1	1	0
2024-960	ERR13818800	PRJEB60024	11	697	2023	Unknown	15-59	Female	non-invasive	Unknown		Unknown persistence	S	R	R	R	S	1	1	1	0	0	0	0	0	0	0	0	0	0	0	0	0	0	0	0	0	0	0	0	0	0	0	0	0	1	1	1	0
2024-961	ERR13818801	PRJEB60024	11	656	2023	Unknown	15-59	Female	non-invasive	Yes	Europe	Unknown persistence	S	R	R	R	S	1	1	1	0	0	0	0	0	0	0	0	0	0	0	0	0	0	0	0	0	0	0	0	0	0	0	0	0	1	1	1	0
2024-962	ERR13818802	PRJEB60024	11	414	2023	Unknown	15-59	Female	non-invasive	Unknown		Persistent	S	S	S	S	S	1	1	0	0	0	0	0	0	0	0	0	0	0	0	0	0	0	0	0	0	0	0	0	0	0	0	0	0	1	1	1	0
2024-963	ERR13818803	PRJEB60024	11	633	2023	Unknown	>=60	Male	non-invasive	Unknown		Unknown persistence	S	S	S	S	S	1	1	0	0	0	0	0	0	0	0	0	0	0	0	0	0	0	0	0	0	0	0	0	0	0	0	0	0	1	1	1	0
2024-964	ERR13818804	PRJEB60024	11	698	2023	Unknown	15-59	Male	non-invasive	Unknown		Unknown persistence	S	S	S	S	S	1	1	0	0	0	0	0	0	0	0	0	0	0	0	0	0	0	0	0	0	0	0	0	0	0	0	0	0	1	1	1	0
2024-965	ERR13818805	PRJEB60024	11	699	2023	Unknown	15-59	Female	non-invasive	Unknown		Unknown persistence						1	1	0	0	0	0	0	0	0	1	0	0	0	0	0	0	0	0	0	0	0	0	0	0	0	0	0	0	1	1	1	0
2024-966	ERR13818806	PRJEB60024	183	700	2023	Unknown	0-4	Female	non-invasive	Unknown		Unknown persistence						1	1	0	0	0	0	0	0	0	0	0	0	0	0	0	0	0	0	0	0	0	0	0	0	0	0	0	0	1	1	1	0
2024-967	ERR13818807	PRJEB60024	11	641	2023	Unknown	>=60	Male	non-invasive	Unknown		Unknown persistence	S	S	S	S	S	1	1	0	0	0	0	0	0	0	0	0	0	0	0	0	0	0	0	0	0	0	0	0	0	0	0	0	0	1	1	1	0
2024-968	ERR13818808	PRJEB60024	11	207	2023	Unknown	5-14	Male	non-invasive	Unknown		Persistent	S	S	S	S	S	1	1	0	0	0	0	0	0	0	0	0	0	0	0	0	0	0	0	0	0	0	0	0	0	0	0	0	0	1	1	1	0
2024-969	ERR13818809	PRJEB60024	11	641	2023	Unknown	>=60	Male	non-invasive	Unknown		Unknown persistence	S	S	S	S	S	1	1	0	0	0	0	0	0	0	0	0	0	0	0	0	0	0	0	0	0	0	0	0	0	0	0	0	0	1	1	1	0
2024-970	ERR13818810	PRJEB60024	11	701	2023	Unknown	5-14	Female	non-invasive	Unknown		Unknown persistence	S	S	S	S	S	1	1	0	0	0	0	0	0	0	0	0	0	0	0	0	0	0	0	0	0	0	0	0	0	0	0	0	0	1	1	1	0
2024-971	ERR13818811	PRJEB60024	11	702	2023	Unknown	15-59	Male	non-invasive	Unknown		Unknown persistence	R	R	R	R	S	1	1	1	0	0	0	0	0	0	0	0	0	0	1	0	0	0	0	0	0	0	0	0	0	0	0	0	0	1	1	1	0
2024-972	ERR13818812	PRJEB60024	11	641	2023	Unknown	15-59	Male	non-invasive	Unknown		Unknown persistence	S	S	S	S	S	1	1	0	0	0	0	0	0	0	0	0	0	0	0	0	0	0	0	0	0	0	0	0	0	0	0	0	0	1	1	1	0
2024-973	ERR13818813	PRJEB60024	11	703	2023	Unknown	>=60	Male	non-invasive	Unknown		Unknown persistence	S	S	S	S	S	1	1	0	0	0	0	0	0	0	0	0	0	0	0	0	0	0	0	0	0	0	0	0	0	0	0	0	0	1	1	1	0
2024-974	ERR13818814	PRJEB60024	11	633	2023	Unknown	15-59	Male	non-invasive	Unknown		Unknown persistence	S	S	S	S	S	1	1	0	0	0	0	0	0	0	0	0	0	0	0	0	0	0	0	0	0	0	0	0	0	0	0	0	0	1	1	1	0
2024-975	ERR13818815	PRJEB60024	11	641	2023	Unknown	15-59	Female	non-invasive	Unknown		Unknown persistence	S	S	S	S	S	1	1	0	0	0	0	0	0	0	0	0	0	0	0	0	0	0	0	0	0	0	0	0	0	0	0	0	0	1	1	1	0
2024-976	ERR13818816	PRJEB60024	11	666	2023	Unknown	0-4	Male	non-invasive	Yes	America	Unknown persistence	R	R	R	R	R	1	1	1	1	1	1	1	0	0	0	0	0	0	0	0	0	0	0	0	0	0	0	1	0	0	0	0	0	1	1	1	0
2024-977	ERR13818817	PRJEB60024	11	613	2023	Unknown	5-14	Male	non-invasive	Unknown		Unknown persistence	R	R	R	R	S	1	1	0	0	0	0	0	0	0	1	0	0	0	0	0	0	0	0	0	0	0	0	0	0	0	0	0	0	1	1	1	0
2024-978	ERR13818818	PRJEB60024	11	641	2023	Unknown	15-59	Female	non-invasive	Unknown		Unknown persistence	S	S	S	S	S	1	1	0	0	0	0	0	0	0	0	0	0	0	0	0	0	0	0	0	0	0	0	0	0	0	0	0	0	1	1	1	0
2024-979	ERR13818819	PRJEB60024	11	704	2023	Unknown	0-4	Male	non-invasive	Unknown		Unknown persistence	S	S	S	S	S	1	1	0	0	0	0	0	0	0	0	0	0	0	0	0	0	0	0	0	0	0	0	0	0	0	0	0	0	1	1	1	0
2024-980	ERR13818820	PRJEB60024	11	426	2023	Unknown	15-59	Female	non-invasive	Unknown		Persistent	S	R	R	R	S	1	1	0	0	0	0	0	0	0	1	0	0	0	0	0	0	0	0	0	0	0	0	0	0	0	0	0	0	1	1	1	0
2024-981	ERR13818821	PRJEB60024	11	641	2023	Unknown	15-59	Female	non-invasive	Unknown		Unknown persistence	S	S	S	S	S	1	1	0	0	0	0	0	0	0	0	0	0	0	0	0	0	0	0	0	0	0	0	0	0	0	0	0	0	1	1	1	0
2024-982	ERR13818822	PRJEB60024	11	705	2023	Unknown	>=60	Male	non-invasive	Unknown		Unknown persistence	S	S	S	S	S	1	1	0	0	0	0	0	0	0	0	0	0	0	0	0	0	0	0	0	0	0	0	0	0	0	0	0	0	1	1	1	0
2024-983	ERR13818823	PRJEB60024	11	258	2023	Unknown	5-14	Male	non-invasive	Unknown		Persistent	S	R	R	R	S	1	1	1	0	0	0	0	0	0	0	0	0	0	0	0	0	0	0	0	0	0	0	0	0	0	0	0	0	1	1	1	0
2024-984	ERR13818824	PRJEB60024	11	706	2023	Unknown	0-4	Male	non-invasive	Unknown		Unknown persistence	S	S	S	S	S	1	1	0	0	0	0	0	0	0	0	0	0	0	0	0	0	0	0	0	0	0	0	0	0	0	0	0	0	1	1	1	0
2024-985	ERR13818825	PRJEB60024	11	215	2023	Unknown	15-59	Male	non-invasive	Unknown		Persistent	S	S	S	S	S	1	1	0	0	0	0	0	0	0	0	0	0	0	0	0	0	0	0	0	0	0	0	0	0	0	0	0	0	1	1	1	0
2024-986	ERR13818826	PRJEB60024	11	641	2023	Unknown	15-59	Female	non-invasive	Unknown		Unknown persistence	S	S	S	S	S	1	1	0	0	0	0	0	0	0	0	0	0	0	0	0	0	0	0	0	0	0	0	0	0	0	0	0	0	1	1	1	0
2024-987	ERR13818827	PRJEB60024	11	707	2023	Unknown	15-59	Male	invasive	Unknown		Unknown persistence	S	S	S	S	S	1	1	0	0	0	0	0	0	0	0	0	0	0	0	0	0	0	0	0	0	0	0	0	0	0	0	0	0	1	1	1	0
2024-988	ERR13818828	PRJEB60024	11	95	2023	Unknown	15-59	Female	unknown	Unknown		Persistent	S	S	S	S	S	1	1	0	0	0	0	0	0	0	0	0	0	0	0	0	0	0	0	0	0	0	0	0	0	0	0	0	0	1	1	1	0
2024-989	ERR13818829	PRJEB60024	11	141	2023	Unknown	>=60	Male	non-invasive	Unknown		Persistent	S	S	S	S	S	1	1	0	0	0	0	0	0	0	0	0	0	0	0	0	0	0	0	0	0	0	0	0	0	0	0	0	0	1	1	1	0
2024-990	ERR13818830	PRJEB60024	11	603	2023	Unknown	5-14	Male	non-invasive	Unknown		Unknown persistence	R	R	R	R	R	1	1	1	1	1	1	1	0	0	0	0	0	0	0	0	0	0	0	0	0	0	0	1	0	0	0	0	0	1	1	1	0
2024-991	ERR13818831	PRJEB60024	11	658	2023	Unknown	5-14	Male	non-invasive	Unknown		Unknown persistence	S	S	S	S	S	1	1	0	0	0	0	0	0	0	0	0	0	0	0	0	0	0	0	0	0	0	0	0	0	0	0	0	0	1	1	1	0
2024-992	ERR13818832	PRJEB60024	11	708	2023	Unknown	0-4	Male	non-invasive	Yes	Africa	Unknown persistence	S	R	R	R	S	1	1	0	0	0	0	0	0	0	0	1	0	0	0	0	0	0	0	0	0	0	0	0	0	0	0	0	0	1	1	1	0
2024-993	ERR13818833	PRJEB60024	11	641	2023	Unknown	>=60	Female	non-invasive	Unknown		Unknown persistence	S	S	S	S	S	1	1	0	0	0	0	0	0	0	0	0	0	0	0	0	0	0	0	0	0	0	0	0	0	0	0	0	0	1	1	1	0
2024-994	ERR13818834	PRJEB60024	11	709	2023	Unknown	5-14	Female	non-invasive	Unknown		Unknown persistence	S	S	S	S	S	1	1	0	0	0	0	0	0	0	0	0	0	0	0	0	0	0	0	0	0	0	0	0	0	0	0	0	0	1	1	1	0
2024-995	ERR13818835	PRJEB60024	11	709	2023	Unknown	0-4	Male	non-invasive	Unknown		Unknown persistence	S	S	S	S	S	1	1	0	0	0	0	0	0	0	0	0	0	0	0	0	0	0	0	0	0	0	0	0	0	0	0	0	0	1	1	1	0
2024-996	ERR13818836	PRJEB60024	11	710	2023	Unknown	5-14	Male	non-invasive	Unknown		Unknown persistence	S	S	S	S	S	1	1	0	0	0	0	0	0	0	0	0	0	0	0	0	0	0	0	0	0	0	0	0	0	0	0	0	0	1	1	1	0
2024-997	ERR13818837	PRJEB60024	11	414	2023	Unknown	5-14	Female	invasive	Yes	Middle East	Persistent	S	S	S	S	S	1	1	0	0	0	0	0	0	0	0	0	0	0	0	0	0	0	0	0	0	0	0	0	0	0	0	0	0	1	1	1	0
2024-998	ERR13818838	PRJEB60024	11	641	2023	Unknown	15-59	Male	non-invasive	Unknown		Unknown persistence	S	S	S	S	S	1	1	0	0	0	0	0	0	0	0	0	0	0	0	0	0	0	0	0	0	0	0	0	0	0	0	0	0	1	1	1	0
2024-999	ERR13818839	PRJEB60024	11	711	2023	Unknown	15-59	Male	non-invasive	Unknown		Unknown persistence	S	S	S	S	S	1	1	0	0	0	0	0	0	0	0	0	0	0	0	0	0	0	0	0	0	0	0	0	0	0	0	0	0	1	1	1	0
2024-1000	ERR13818840	PRJEB60024	11	712	2023	Unknown	0-4	Female	non-invasive	Unknown		Unknown persistence	S	R	R	R	S	1	1	0	0	0	0	0	0	0	1	0	0	0	0	0	0	0	0	0	0	0	0	0	0	0	0	0	0	1	1	1	0
2024-1001	ERR13818841	PRJEB60024	11	711	2023	Unknown	15-59	Female	non-invasive	Unknown		Unknown persistence	S	S	S	S	S	1	1	0	0	0	0	0	0	0	0	0	0	0	0	0	0	0	0	0	0	0	0	0	0	0	0	0	0	1	1	1	0
2024-1002	ERR13818842	PRJEB60024	11	713	2023	Unknown	5-14	Male	non-invasive	Unknown		Unknown persistence	S	S	S	S	S	1	1	0	0	0	0	0	0	0	0	0	0	0	0	0	0	0	0	0	0	0	0	0	0	0	0	0	0	1	1	1	0
2024-1003	ERR13818843	PRJEB60024	11	714	2023	Unknown	15-59	Female	non-invasive	Unknown		Unknown persistence	S	S	S	S	S	1	1	0	0	0	0	0	0	0	0	0	0	0	0	0	0	0	0	0	0	0	0	0	0	0	0	0	0	1	1	1	0
2024-1004	ERR13818844	PRJEB60024	11	709	2023	Unknown	15-59	Male	non-invasive	Unknown		Unknown persistence	S	S	S	S	S	1	1	0	0	0	0	0	0	0	0	0	0	0	0	0	0	0	0	0	0	0	0	0	0	0	0	0	0	1	1	1	0
2024-1005	ERR13818845	PRJEB60024	11	641	2023	Unknown	15-59	Female	unknown	Unknown		Unknown persistence	S	S	S	S	S	1	1	0	0	0	0	0	0	0	0	0	0	0	0	0	0	0	0	0	0	0	0	0	0	0	0	0	0	1	1	1	0
2024-1006	ERR13818846	PRJEB60024	11	658	2023	Unknown	15-59	Female	non-invasive	Unknown		Unknown persistence	S	S	S	S	S	1	1	0	0	0	0	0	0	0	0	0	0	0	0	0	0	0	0	0	0	0	0	0	0	0	0	0	0	1	1	1	0
2024-1007	ERR13818847	PRJEB60024	11	715	2023	Unknown	15-59	Male	non-invasive	Unknown		Unknown persistence	S	R	R	R	S	1	1	0	0	0	0	0	0	0	0	1	0	0	0	0	0	0	0	0	0	0	0	0	0	0	0	0	0	1	1	1	0
2024-1008	ERR13818848	PRJEB60024	11	681	2023	Unknown	15-59		non-invasive	Unknown		Unknown persistence	S	S	S	S	S	1	1	0	0	0	0	0	0	0	0	0	0	0	0	0	0	0	0	0	0	0	0	0	0	0	0	0	0	1	1	1	0
2024-1009	ERR13818849	PRJEB60024	11	716	2023	Unknown	15-59	Male	non-invasive	Unknown		Unknown persistence	S	S	S	S	S	1	1	0	0	0	0	0	0	0	0	0	0	0	0	0	0	0	0	0	0	0	0	0	0	0	0	0	0	1	1	1	0
2024-1010	ERR13818850	PRJEB60024	11	641	2023	Unknown	>=60	Female	non-invasive	Unknown		Unknown persistence	S	S	S	S	S	1	1	0	0	0	0	0	0	0	0	0	0	0	0	0	0	0	0	0	0	0	0	0	0	0	0	0	0	1	1	1	0
2024-1011	ERR13818851	PRJEB60024	11	717	2023	Unknown	5-14	Male	non-invasive	Unknown		Unknown persistence	S	R	R	R	S	1	1	0	0	0	0	0	0	0	1	0	0	0	0	0	0	0	0	0	0	0	0	0	0	0	0	0	0	1	1	1	0
2024-1012	ERR13818852	PRJEB60024	11	641	2023	Unknown	5-14	Male	non-invasive	Unknown		Unknown persistence	S	S	S	S	S	1	1	0	0	0	0	0	0	0	0	0	0	0	0	0	0	0	0	0	0	0	0	0	0	0	0	0	0	1	1	1	0
2024-1013	ERR13818853	PRJEB60024	11	658	2023	Unknown	15-59	Female	non-invasive	Unknown		Unknown persistence	S	S	S	S	S	1	1	0	0	0	0	0	0	0	0	0	0	0	0	0	0	0	0	0	0	0	0	0	0	0	0	0	0	1	1	1	0
2024-1014	ERR13818854	PRJEB60024	11	540	2023	Unknown	15-59		non-invasive	Unknown		Persistent	S	S	S	S	S	1	1	0	0	0	0	0	0	0	0	0	0	0	0	0	0	0	0	0	0	0	0	0	0	0	0	0	0	1	1	1	0
2024-1015	ERR13818855	PRJEB60024	11	718	2023	Unknown	0-4	Male	non-invasive	Unknown		Unknown persistence	S	S	S	S	S	1	1	0	0	0	0	0	0	0	0	0	0	0	0	0	0	0	0	0	0	0	0	0	0	0	0	0	0	1	1	1	0
2024-1016	ERR13818856	PRJEB60024	11	641	2023	Unknown	15-59	Male	non-invasive	Unknown		Unknown persistence	S	S	S	S	S	1	1	0	0	0	0	0	0	0	0	0	0	0	0	0	0	0	0	0	0	0	0	0	0	0	0	0	0	1	1	1	0
2024-1017	ERR13818857	PRJEB60024	11	709	2023	Unknown	15-59	Male	non-invasive	Unknown		Unknown persistence	S	S	S	S	S	1	1	0	0	0	0	0	0	0	0	0	0	0	0	0	0	0	0	0	0	0	0	0	0	0	0	0	0	1	1	1	0
2024-1018	ERR13818858	PRJEB60024	11	641	2023	Unknown	15-59	Female	non-invasive	Unknown		Unknown persistence	S	S	S	S	S	1	1	0	0	0	0	0	0	0	0	0	0	0	0	0	0	0	0	0	0	0	0	0	0	0	0	0	0	1	1	1	0
2024-1019	ERR13818859	PRJEB60024	11	641	2023	Unknown	5-14	Female	non-invasive	Unknown		Unknown persistence	S	S	S	S	S	1	1	0	0	0	0	0	0	0	0	0	0	0	0	0	0	0	0	0	0	0	0	0	0	0	0	0	0	1	1	1	0
2024-1020	ERR13818860	PRJEB60024	11	641	2023	Unknown	>=60	Male	non-invasive	Unknown		Unknown persistence	S	S	S	S	S	1	1	0	0	0	0	0	0	0	0	0	0	0	0	0	0	0	0	0	0	0	0	0	0	0	0	0	0	1	1	1	0
2024-1021	ERR13818861	PRJEB60024	11	681	2023	Unknown	5-14	Male	non-invasive	Unknown		Unknown persistence	R	S	S	S	R	1	1	0	0	0	0	0	0	0	0	0	0	0	0	0	0	0	0	0	0	0	0	0	0	0	0	0	0	1	1	1	0
2024-1022	ERR13818862	PRJEB60024	11	719	2023	Unknown	15-59	Female	non-invasive	Unknown		Unknown persistence	S	S	S	S	S	1	1	0	0	0	0	0	0	0	0	0	0	0	0	0	0	0	0	0	0	0	0	0	0	0	0	0	0	1	1	1	0
2024-1023	ERR13818863	PRJEB60024	11	641	2023	Unknown	5-14	Male	non-invasive	Unknown		Unknown persistence	S	S	S	S	S	1	1	0	0	0	0	0	0	0	0	0	0	0	0	0	0	0	0	0	0	0	0	0	0	0	0	0	0	1	1	1	0
2024-1024	ERR13818864	PRJEB60024	11	658	2023	Unknown	15-59	Female	non-invasive	Unknown		Unknown persistence	S	S	S	S	S	1	1	0	0	0	0	0	0	0	0	0	0	0	0	0	0	0	0	0	0	0	0	0	0	0	0	0	0	1	1	1	0
2024-1025	ERR13818865	PRJEB60024	11	641	2023	Unknown	>=60	Female	non-invasive	Unknown		Unknown persistence	S	S	S	S	S	1	1	0	0	0	0	0	0	0	0	0	0	0	0	0	0	0	0	0	0	0	0	0	0	0	0	0	0	1	1	1	0
2024-1026	ERR13818866	PRJEB60024	11	633	2023	Unknown	5-14	Female	non-invasive	Unknown		Unknown persistence	R	R	R	R	S	1	1	0	1	0	0	0	0	0	0	0	0	0	1	0	0	0	0	0	0	0	0	1	0	0	0	0	0	1	1	1	0
2024-1027	ERR13818867	PRJEB60024	11	371	2023	Unknown	0-4	Male	non-invasive	Unknown		Persistent	S	S	S	S	S	1	1	0	0	0	0	0	0	0	0	0	0	0	0	0	0	0	0	0	0	0	0	0	0	0	0	0	0	1	1	1	0
2024-1028	ERR13818868	PRJEB60024	11	514	2023	Unknown	0-4	Female	non-invasive	Unknown		Persistent	S	R	R	R	S	1	1	0	0	0	0	0	0	0	0	0	0	1	0	0	0	0	0	0	0	0	0	0	0	0	0	0	0	1	1	1	0
2024-1029	ERR13818869	PRJEB60024	11	641	2023	Unknown	15-59	Male	non-invasive	Unknown		Unknown persistence	S	S	S	S	S	1	1	0	0	0	0	0	0	0	0	0	0	0	0	0	0	0	0	0	0	0	0	0	0	0	0	0	0	1	1	1	0
2024-1030	ERR13818870	PRJEB60024	11	641	2023	Unknown	15-59	Male	non-invasive	Unknown		Unknown persistence	S	S	S	S	S	1	1	0	0	0	0	0	0	0	0	0	0	0	0	0	0	0	0	0	0	0	0	0	0	0	0	0	0	1	1	1	0
2024-1031	ERR13818871	PRJEB60024	11	430	2023	Unknown	15-59	Female	non-invasive	Unknown		Persistent	R	R	R	R	S	1	1	1	0	0	0	0	0	0	0	0	0	0	1	0	0	0	0	0	0	0	0	0	0	0	0	0	0	1	1	1	0
2024-1032	ERR13818872	PRJEB60024	11	641	2023	Unknown	15-59	Male	non-invasive	Unknown		Unknown persistence	S	S	S	S	S	1	1	0	0	0	0	0	0	0	0	0	0	0	0	0	0	0	0	0	0	0	0	0	0	0	0	0	0	1	1	1	0
2024-1033	ERR13818873	PRJEB60024	11	720	2023	Unknown	15-59	Female	non-invasive	Yes	Asia	Unknown persistence	S	R	R	R	S	1	1	0	0	0	0	0	0	0	1	0	0	0	0	0	0	0	0	0	0	0	0	0	0	0	0	0	0	1	1	1	0
2024-1034	ERR13818874	PRJEB60024	183	721	2023	Unknown	5-14	Male	non-invasive	Yes	Middle East	Unknown persistence	S	S	S	S	S	1	1	0	0	0	0	0	0	0	0	0	0	0	0	0	0	0	0	0	0	0	0	0	0	0	0	0	0	1	1	1	0
2024-1035	ERR13818875	PRJEB60024	11	641	2023	Unknown	15-59	Female	non-invasive	Unknown		Unknown persistence	S	S	S	S	S	1	1	0	0	0	0	0	0	0	0	0	0	0	0	0	0	0	0	0	0	0	0	0	0	0	0	0	0	1	1	1	0
2024-1036	ERR13818876	PRJEB60024	11	722	2023	Unknown	5-14	Female	non-invasive	Unknown		Unknown persistence	S	S	S	S	S	1	1	0	0	0	0	0	0	0	0	0	0	0	0	0	0	0	0	0	0	0	0	0	0	0	0	0	0	1	1	1	0
2024-1037	ERR13818877	PRJEB60024	183	723	2023	Unknown	5-14	Female	non-invasive	Unknown		Unknown persistence	S	S	S	S	S	1	1	0	0	0	0	0	0	0	0	0	0	0	0	0	0	0	0	0	0	0	0	0	0	0	0	0	0	1	1	1	0
2024-1038	ERR13818878	PRJEB60024	11	724	2023	Unknown	0-4	Male	non-invasive	Unknown		Unknown persistence	S	R	R	R	S	1	1	1	0	0	0	0	0	0	0	0	0	0	0	0	0	0	0	0	0	0	0	0	0	0	0	0	0	1	1	1	0
2024-1039	ERR13818879	PRJEB60024	11	641	2023	Unknown	5-14	Male	non-invasive	Unknown		Unknown persistence	S	S	S	S	S	1	1	0	0	0	0	0	0	0	0	0	0	0	0	0	0	0	0	0	0	0	0	0	0	0	0	0	0	1	1	1	0
2024-1040	ERR13818880	PRJEB60024	11	628	2023	Unknown	15-59	Male	non-invasive	Yes	Middle East	Unknown persistence	S	R	R	R	S	1	1	0	0	0	0	0	0	0	0	0	0	1	0	0	0	0	0	0	0	0	0	0	0	0	0	0	0	1	1	1	0
2024-1041	ERR13818881	PRJEB60024	11	658	2023	Unknown	5-14	Female	non-invasive	Unknown		Unknown persistence	S	S	S	S	S	1	1	0	0	0	0	0	0	0	0	0	0	0	0	0	0	0	0	0	0	0	0	0	0	0	0	0	0	1	1	1	0
2024-1042	ERR13818882	PRJEB60024	11	658	2023	Unknown	>=60	Male	non-invasive	Unknown		Unknown persistence	S	S	S	S	S	1	1	0	0	0	0	0	0	0	0	0	0	0	0	0	0	0	0	0	0	0	0	0	0	0	0	0	0	1	1	1	0
2024-1043	ERR13818883	PRJEB60024	11	628	2023	Unknown	>=60	Male	non-invasive	Unknown		Unknown persistence	S	R	R	R	S	1	1	0	0	0	0	0	0	0	0	0	0	1	0	0	0	0	0	0	0	0	0	0	0	0	0	0	0	1	1	1	0
2024-1044	ERR13818884	PRJEB60024	11	725	2023	Unknown	15-59	Female	non-invasive	Yes	Asia	Unknown persistence	S	R	R	R	S	1	1	0	0	0	0	0	0	0	1	0	0	0	0	0	0	0	0	0	0	0	0	0	0	0	0	0	0	1	1	1	0
2024-1045	ERR13818885	PRJEB60024	11	726	2023	Unknown	15-59	Female	non-invasive	Yes	Middle East	Unknown persistence	S	S	S	S	S	1	1	0	0	0	0	0	0	0	0	0	0	0	0	0	0	0	0	0	0	0	0	0	0	0	0	0	0	1	1	1	0
2024-1046	ERR13818886	PRJEB60024	11	633	2023	Unknown	>=60	Male	non-invasive	Unknown		Unknown persistence	S	S	S	S	S	1	1	0	0	0	0	0	0	0	0	0	0	0	0	0	0	0	0	0	0	0	0	0	0	0	0	0	0	1	1	1	0
2024-1047	ERR13818887	PRJEB60024	11	641	2023	Unknown	>=60	Male	non-invasive	Unknown		Unknown persistence						1	1	0	0	0	0	0	0	0	0	0	0	0	0	0	0	0	0	0	0	0	0	0	0	0	0	0	0	1	1	1	0
2024-1048	ERR13818888	PRJEB60024	11	727	2023	Unknown	0-4	Male	non-invasive	Unknown		Unknown persistence	S	S	S	S	S	1	1	0	0	0	0	0	0	0	0	0	0	0	0	0	0	0	0	0	0	0	0	0	0	0	0	0	0	1	1	1	0
2024-1049	ERR13818889	PRJEB60024	11	664	2023	Unknown	>=60	Male	invasive	Yes	Asia	Unknown persistence	S	R	R	R	S	1	1	0	0	0	0	0	0	0	1	0	0	0	0	0	0	0	0	0	0	0	0	0	0	0	0	0	0	1	1	1	0
2024-1050	ERR13818890	PRJEB60024	11	728	2023	Unknown	0-4	Female	non-invasive	Yes	Europe	Unknown persistence	S	S	S	S	S	1	1	0	0	0	0	0	0	0	0	0	0	0	0	0	0	0	0	0	0	0	0	0	0	0	0	0	0	1	1	1	0
2024-1051	ERR13818891	PRJEB60024	11	729	2023	Unknown	0-4	Male	non-invasive	Unknown		Unknown persistence	S	S	S	S	S	1	1	0	0	0	0	0	0	0	0	0	0	0	0	0	0	0	0	0	0	0	0	0	0	0	0	0	0	1	1	1	0
2024-1052	ERR13818892	PRJEB60024	11	730	2023	Unknown	15-59	Male	non-invasive	Unknown		Unknown persistence	S	S	S	S	S	1	1	0	0	0	0	0	0	0	0	0	0	0	0	0	0	0	0	0	0	0	0	0	0	0	0	0	0	1	1	1	0
2024-1053	ERR13818893	PRJEB60024	11	731	2023	Unknown	15-59	Female	non-invasive	Unknown		Unknown persistence	R	S	S	S	R	1	1	0	1	0	0	0	0	0	0	0	0	0	0	0	1	0	0	1	0	1	0	1	0	0	0	0	0	1	1	1	0
2024-1054	ERR13818894	PRJEB60024	11	641	2023	Unknown	>=60	Male	non-invasive	Unknown		Unknown persistence	S	S	S	S	S	1	1	0	0	0	0	0	0	0	0	0	0	0	0	0	0	0	0	0	0	0	0	0	0	0	0	0	0	1	1	1	0
2024-1055	ERR13818895	PRJEB60024	11	732	2023	Unknown	15-59	Female	non-invasive	Unknown		Unknown persistence	S	R	R	R	S	1	1	0	0	0	0	0	0	0	0	1	0	0	0	0	0	0	0	0	0	0	0	0	0	0	0	0	0	1	1	1	0
2024-1056	ERR13818896	PRJEB60024	11	641	2023	Unknown	>=60	Female	non-invasive	Unknown		Unknown persistence	S	S	S	S	S	1	1	0	0	0	0	0	0	0	0	0	0	0	0	0	0	0	0	0	0	0	0	0	0	0	0	0	0	1	1	1	0
2024-1057	ERR13818897	PRJEB60024	183	733	2023	Unknown	15-59	Male	non-invasive	Unknown		Unknown persistence						1	1	0	0	0	0	0	0	0	0	0	0	0	0	0	0	0	0	0	0	0	0	0	0	0	0	0	0	1	1	1	0
2024-1058	ERR13818898	PRJEB60024	11	641	2023	Unknown	>=60	Male	non-invasive	Unknown		Unknown persistence	S	S	S	S	S	1	1	0	0	0	0	0	0	0	0	0	0	0	0	0	0	0	0	0	0	0	0	0	0	0	0	0	0	1	1	1	0
2024-1059	ERR13818899	PRJEB60024	11	734	2023	Unknown	15-59	Male	non-invasive	Unknown		Unknown persistence	S	S	S	S	S	1	1	0	0	0	0	0	0	0	0	0	0	0	0	0	0	0	0	0	0	0	0	0	0	0	0	0	0	1	1	1	0
2024-1060	ERR13818900	PRJEB60024	11	679	2023	Unknown	5-14	Male	non-invasive	Unknown		Unknown persistence	S	S	S	S	S	1	1	0	0	0	0	0	0	0	0	0	0	0	0	0	0	0	0	0	0	0	0	0	0	0	0	0	0	1	1	1	0
2024-1061	ERR13818901	PRJEB60024	11	613	2023	Unknown	15-59	Female	invasive	Unknown		Unknown persistence						1	1	0	0	0	0	0	0	0	1	0	0	0	0	0	0	0	0	0	0	0	0	0	0	0	0	0	0	1	1	1	0
2024-1062	ERR13818902	PRJEB60024	11	346	2023	Unknown	15-59	Male	non-invasive	Unknown		Persistent	S	R	R	R	S	1	1	0	0	0	0	0	0	0	0	0	0	1	0	0	0	0	0	0	0	0	0	0	0	0	0	0	0	1	1	1	0
2024-1063	ERR13818903	PRJEB60024	11	641	2023	Unknown	15-59	Female	non-invasive	Unknown		Unknown persistence						1	1	0	0	0	0	0	0	0	0	0	0	0	0	0	0	0	0	0	0	0	0	0	0	0	0	0	0	1	1	1	0
2024-1064	ERR13818904	PRJEB60024	11	735	2023	Unknown	15-59	Male	non-invasive	Yes	Africa	Unknown persistence	S	R	R	R	S	1	1	1	0	0	0	0	0	0	0	0	0	0	0	0	0	0	0	0	0	0	0	0	0	0	0	0	0	1	1	1	0
2024-1065	ERR13818905	PRJEB60024	11	736	2023	Unknown	15-59	Male	non-invasive	Unknown		Unknown persistence	S	S	S	S	S	1	1	0	0	0	0	0	0	0	0	0	0	0	0	0	0	0	0	0	0	0	0	0	0	0	0	0	0	1	1	1	0
2024-1066	ERR13818906	PRJEB60024	11	711	2023	Unknown	15-59	Male	non-invasive	Unknown		Unknown persistence	S	S	S	S	S	1	1	0	0	0	0	0	0	0	0	0	0	0	0	0	0	0	0	0	0	0	0	0	0	0	0	0	0	1	1	1	0
2024-1067	ERR13818907	PRJEB60024	11	641	2023	Unknown	15-59	Female	non-invasive	Unknown		Unknown persistence	S	S	S	S	S	1	1	0	0	0	0	0	0	0	0	0	0	0	0	0	0	0	0	0	0	0	0	0	0	0	0	0	0	1	1	1	0
2024-1068	ERR13818908	PRJEB60024	11	641	2023	Unknown	15-59	Male	invasive	Unknown		Unknown persistence	S	S	S	S	S	1	1	0	0	0	0	0	0	0	0	0	0	0	0	0	0	0	0	0	0	0	0	0	0	0	0	0	0	1	1	1	0
2024-1069	ERR13818909	PRJEB60024	183	275	2023	Unknown	>=60	Male	non-invasive	Unknown		Persistent						1	1	0	0	0	0	0	0	0	0	0	0	0	0	0	0	0	0	0	0	0	0	0	0	0	0	0	0	1	1	1	0
2024-1070	ERR13818910	PRJEB60024	11	641	2023	Unknown	15-59	Female	invasive	Unknown		Unknown persistence	S	S	S	S	S	1	1	0	0	0	0	0	0	0	0	0	0	0	0	0	0	0	0	0	0	0	0	0	0	0	0	0	0	1	1	1	0
2024-1071	ERR13818911	PRJEB60024	11	737	2023	Unknown	15-59	Male	invasive	Unknown		Unknown persistence	S	R	R	R	S	1	1	0	0	0	0	0	0	0	0	1	0	0	0	0	0	0	0	0	0	0	0	0	0	0	0	0	0	1	1	1	0
2024-1072	ERR13818912	PRJEB60024	11	641	2023	Unknown	5-14	Male	non-invasive	Unknown		Unknown persistence	S	S	S	S	S	1	1	0	0	0	0	0	0	0	0	0	0	0	0	0	0	0	0	0	0	0	0	0	0	0	0	0	0	1	1	1	0
2024-1073	ERR13818913	PRJEB60024	11	568	2023	Unknown	>=60	Male	non-invasive	Unknown		Non-persistent	S	R	R	R	S	1	1	0	0	0	0	0	0	1	0	0	0	0	0	0	0	0	0	0	0	0	0	0	0	0	0	0	0	1	1	1	0
2024-1074	ERR13818914	PRJEB60024	11	641	2023	Unknown	5-14	Male	non-invasive	Unknown		Unknown persistence	S	S	S	S	S	1	1	0	0	0	0	0	0	0	0	0	0	0	0	0	0	0	0	0	0	0	0	0	0	0	0	0	0	1	1	1	0
2024-1075	ERR13818915	PRJEB60024	11	658	2023	Unknown	>=60	Female	non-invasive	Unknown		Unknown persistence	S	S	S	S	S	1	1	0	0	0	0	0	0	0	0	0	0	0	0	0	0	0	0	0	0	0	0	0	0	0	0	0	0	1	1	1	0
2024-1076	ERR13818916	PRJEB60024	11	738	2023	Unknown		Male	non-invasive	Unknown		Unknown persistence	S	S	S	S	S	1	1	0	0	0	0	0	0	0	0	0	0	0	0	0	0	0	0	0	0	0	0	0	0	0	0	0	0	1	1	1	0
2024-1077	ERR13818917	PRJEB60024	11	641	2023	Unknown	15-59	Male	non-invasive	Unknown		Unknown persistence	S	S	S	S	S	1	1	0	0	0	0	0	0	0	0	0	0	0	0	0	0	0	0	0	0	0	0	0	0	0	0	0	0	1	1	1	0
2024-1078	ERR13818918	PRJEB60024	11	739	2023	Unknown	0-4	Male	non-invasive	Unknown		Unknown persistence	S	S	S	S	S	1	1	0	0	0	0	0	0	0	0	0	0	0	0	0	0	0	0	0	0	0	0	0	0	0	0	0	0	1	1	1	0
2024-1079	ERR13818919	PRJEB60024	11	740	2023	Unknown	15-59	Male	non-invasive	Unknown		Unknown persistence	S	S	S	S	S	1	1	0	0	0	0	0	0	0	0	0	0	0	0	0	0	0	0	0	0	0	0	0	0	0	0	0	0	1	1	1	0
2024-1080	ERR13818920	PRJEB60024	11	641	2023	Unknown	0-4	Male	non-invasive	Unknown		Unknown persistence	S	S	S	S	S	1	1	0	0	0	0	0	0	0	0	0	0	0	0	0	0	0	0	0	0	0	0	0	0	0	0	0	0	1	1	1	0
2024-1081	ERR13818921	PRJEB60024	183	339	2023	Unknown	15-59	Male	non-invasive	Unknown		Persistent						1	1	0	0	0	0	0	0	0	0	0	0	0	0	0	0	0	0	0	0	0	0	0	0	0	0	0	0	1	1	1	0
2024-1082	ERR13818922	PRJEB60024	11	658	2023	Unknown	15-59	Male	non-invasive	Unknown		Unknown persistence	S	S	S	S	S	1	1	0	0	0	0	0	0	0	0	0	0	0	0	0	0	0	0	0	0	0	0	0	0	0	0	0	0	1	1	1	0
2024-1083	ERR13818923	PRJEB60024	11	658	2023	Unknown	15-59	Female	non-invasive	Unknown		Unknown persistence	S	S	S	S	S	1	1	0	0	0	0	0	0	0	0	0	0	0	0	0	0	0	0	0	0	0	0	0	0	0	0	0	0	1	1	1	0
2024-1084	ERR13818924	PRJEB60024	11	414	2023	Unknown	15-59	Male	non-invasive	Yes	Middle East	Persistent	S	S	S	S	S	1	1	0	0	0	0	0	0	0	0	0	0	0	0	0	0	0	0	0	0	0	0	0	0	0	0	0	0	1	1	1	0
2024-1085	ERR13818925	PRJEB60024	11	658	2023	Unknown	0-4	Female	non-invasive	Unknown		Unknown persistence	S	S	S	S	S	1	1	0	0	0	0	0	0	0	0	0	0	0	0	0	0	0	0	0	0	0	0	0	0	0	0	0	0	1	1	1	0
2024-1086	ERR13818926	PRJEB60024	11	641	2023	Unknown	15-59	Female	non-invasive	Unknown		Unknown persistence	S	S	S	S	S	1	1	0	0	0	0	0	0	0	0	0	0	0	0	0	0	0	0	0	0	0	0	0	0	0	0	0	0	1	1	1	0
2024-1087	ERR13818927	PRJEB60024	11	648	2023	Unknown	0-4	Male	non-invasive	Unknown		Unknown persistence	R	S	S	S	S	1	1	0	1	0	0	0	0	0	0	0	0	0	0	0	0	0	0	0	0	0	0	0	0	0	0	0	0	1	1	1	0
2024-1088	ERR13818928	PRJEB60024	11	641	2023	Unknown	15-59	Male	non-invasive	Yes	Europe	Unknown persistence	S	S	S	S	S	1	1	0	0	0	0	0	0	0	0	0	0	0	0	0	0	0	0	0	0	0	0	0	0	0	0	0	0	1	1	1	0
2024-1089	ERR13818929	PRJEB60024	11	641	2023	Unknown	15-59	Female	non-invasive	Unknown		Unknown persistence	S	S	S	S	S	1	1	0	0	0	0	0	0	0	0	0	0	0	0	0	0	0	0	0	0	0	0	0	0	0	0	0	0	1	1	1	0
2024-1090	ERR13818930	PRJEB60024	11	658	2023	Unknown	15-59	Female	non-invasive	Unknown		Unknown persistence	S	S	S	S	S	1	1	0	0	0	0	0	0	0	0	0	0	0	0	0	0	0	0	0	0	0	0	0	0	0	0	0	0	1	1	1	0
2024-1091	ERR13818931	PRJEB60024	11	468	2023	Unknown	0-4	Female	non-invasive	Unknown		Persistent	S	S	S	S	S	1	1	0	0	0	0	0	0	0	0	0	0	0	0	0	0	0	0	0	0	0	0	0	0	0	0	0	0	1	1	1	0
2024-1092	ERR13818932	PRJEB60024	11	741	2023	Unknown	0-4	Female	non-invasive	Unknown		Unknown persistence	S	S	S	S	S	1	1	0	0	0	0	0	0	0	0	0	0	0	0	0	0	0	0	0	0	0	0	0	0	0	0	0	0	1	1	1	0
2024-1093	ERR13818933	PRJEB60024	11	641	2023	Unknown	>=60	Male	non-invasive	Unknown		Unknown persistence	S	S	S	S	S	1	1	0	0	0	0	0	0	0	0	0	0	0	0	0	0	0	0	0	0	0	0	0	0	0	0	0	0	1	1	1	0
2024-1094	ERR13818934	PRJEB60024	11	734	2023	Unknown	15-59	Male	non-invasive	Unknown		Unknown persistence						1	1	0	0	0	0	0	0	0	0	0	0	0	0	0	0	0	0	0	0	0	0	0	0	0	0	0	0	1	1	1	0
2024-1095	ERR13818935	PRJEB60024	11	742	2023	Unknown	15-59	Female	non-invasive	Unknown		Unknown persistence						1	1	1	1	1	1	1	0	0	0	0	0	0	0	0	0	0	0	0	0	0	0	1	0	0	0	0	0	1	1	1	0
2024-1096	ERR13818936	PRJEB60024	11	743	2023	Unknown	15-59	Male	non-invasive	Unknown		Unknown persistence						1	1	1	1	1	1	1	0	0	0	0	0	0	0	0	0	0	0	0	0	0	0	1	0	0	0	0	0	1	1	1	0
2024-1097	ERR13818937	PRJEB60024	11	27	2023	Unknown	15-59	Female	non-invasive	Unknown		Persistent	S	S	S	S	S	1	1	0	0	0	0	0	0	0	0	0	0	0	0	0	0	0	0	0	0	0	0	0	0	0	0	0	0	1	1	1	0
2024-1098	ERR13818938	PRJEB60024	11	641	2023	Unknown	5-14	Female	non-invasive	Unknown		Unknown persistence	S	S	S	S	S	1	1	0	0	0	0	0	0	0	0	0	0	0	0	0	0	0	0	0	0	0	0	0	0	0	0	0	0	1	1	1	0
2024-1099	ERR13818939	PRJEB60024	11	744	2023	Unknown	0-4	Male	non-invasive	Unknown		Unknown persistence	S	R	R	R	S	1	1	0	0	0	0	0	0	1	0	0	0	0	0	0	0	0	0	0	0	0	0	0	0	0	0	0	0	1	1	1	0
2024-1100	ERR13818940	PRJEB60024	11	641	2023	Unknown	0-4	Male	non-invasive	Unknown		Unknown persistence	S	S	S	S	S	1	1	0	0	0	0	0	0	0	0	0	0	0	0	0	0	0	0	0	0	0	0	0	0	0	0	0	0	1	1	1	0
2024-1101	ERR13818941	PRJEB60024	11	633	2023	Unknown	>=60	Female	non-invasive	Unknown		Unknown persistence	S	S	S	S	S	1	1	0	0	0	0	0	0	0	0	0	0	0	0	0	0	0	0	0	0	0	0	0	0	0	0	0	0	1	1	1	0
2024-1102	ERR13818942	PRJEB60024	11	745	2023	Unknown	>=60	Female	non-invasive	Yes	Europe	Unknown persistence	S	S	S	S	S	1	1	0	0	0	0	0	0	0	0	0	0	0	0	0	0	0	0	0	0	0	0	0	0	0	0	0	0	1	1	1	0
2024-1103	ERR13818943	PRJEB60024	11	709	2023	Unknown	15-59		non-invasive	Yes	Middle East	Unknown persistence	S	S	S	S	S	1	1	0	0	0	0	0	0	0	0	0	0	0	0	0	0	0	0	0	0	0	0	0	0	0	0	0	0	1	1	1	0
2024-1104	ERR13818944	PRJEB60024	11	445	2023	Unknown	>=60	Female	invasive	Unknown		Persistent	S	R	R	R	S	1	1	1	0	0	0	0	0	0	0	0	0	0	0	0	0	0	0	0	0	0	0	0	0	0	0	0	0	1	1	1	0
2024-1105	ERR13818945	PRJEB60024	11	746	2023	Unknown	15-59	Female	invasive	Unknown		Unknown persistence	S	S	S	S	S	1	1	0	0	0	0	0	0	0	0	0	0	0	0	0	0	0	0	0	0	0	0	0	0	0	0	0	0	1	1	1	0
2024-1106	ERR13818946	PRJEB60024	11	628	2023	Unknown	15-59	Female	non-invasive	Unknown		Unknown persistence	S	R	R	R	S	1	1	0	0	0	0	0	0	0	0	0	0	1	0	0	0	0	0	0	0	0	0	0	0	0	0	0	0	1	1	1	0
2024-1107	ERR13818947	PRJEB60024	11	648	2023	Unknown	15-59	Female	non-invasive	Unknown		Unknown persistence	R	S	S	S	S	1	1	0	1	0	0	0	0	0	0	0	0	0	0	0	0	0	0	0	0	0	0	0	0	0	0	0	0	1	1	1	0
2024-1108	ERR13818948	PRJEB60024	11	633	2023	Unknown	15-59	Female	invasive	Unknown		Unknown persistence	S	S	S	S	S	1	1	0	0	0	0	0	0	0	0	0	0	0	0	0	0	0	0	0	0	0	0	0	0	0	0	0	0	1	1	1	0
2024-1109	ERR13818949	PRJEB60024	11	599	2023	Unknown	15-59	Female	non-invasive	Unknown		Unknown persistence	S	S	S	S	S	1	1	0	0	0	0	0	0	0	0	0	0	0	0	0	0	0	0	0	0	0	0	0	0	0	0	0	0	1	1	1	0
2024-1110	ERR13818950	PRJEB60024	11	641	2023	Unknown	15-59	Female	non-invasive	Unknown		Unknown persistence	S	S	S	S	S	1	1	0	0	0	0	0	0	0	0	0	0	0	0	0	0	0	0	0	0	0	0	0	0	0	0	0	0	1	1	1	0
2024-1111	ERR13818951	PRJEB60024	11	641	2023	Unknown	>=60	Male	non-invasive	Unknown		Unknown persistence	S	S	S	S	S	1	1	0	0	0	0	0	0	0	0	0	0	0	0	0	0	0	0	0	0	0	0	0	0	0	0	0	0	1	1	1	0
2024-1112	ERR13818952	PRJEB60024	11	747	2023	Unknown	15-59	Female	non-invasive	Unknown		Unknown persistence	S	S	S	S	S	1	1	0	0	0	0	0	0	0	0	0	0	0	0	0	0	0	0	0	0	0	0	0	0	0	0	0	0	1	1	1	0
2024-1113	ERR13818953	PRJEB60024	11	641	2023	Unknown	>=60	Male	non-invasive	Unknown		Unknown persistence	S	S	S	S	S	1	1	0	0	0	0	0	0	0	0	0	0	0	0	0	0	0	0	0	0	0	0	0	0	0	0	0	0	1	1	1	0
2024-1114	ERR13818954	PRJEB60024	11	641	2023	Unknown	15-59	Female	non-invasive	Unknown		Unknown persistence	S	S	S	S	S	1	1	0	0	0	0	0	0	0	0	0	0	0	0	0	0	0	0	0	0	0	0	0	0	0	0	0	0	1	1	1	0
2024-1115	ERR13818955	PRJEB60024	11	658	2023	Unknown	>=60	Female	non-invasive	Unknown		Unknown persistence	S	S	S	S	S	1	1	0	0	0	0	0	0	0	0	0	0	0	0	0	0	0	0	0	0	0	0	0	0	0	0	0	0	1	1	1	0
2024-1116	ERR13818956	PRJEB60024	183	748	2023	Unknown	>=60	Female	non-invasive	Unknown		Unknown persistence						1	1	0	0	0	0	0	0	0	0	0	0	0	0	0	0	0	0	0	0	0	0	0	0	0	0	0	0	1	1	1	0
2024-1117	ERR13818957	PRJEB60024	11	749	2023	Unknown	>=60	Male	non-invasive	Unknown		Unknown persistence	S	S	S	S	S	1	1	0	0	0	0	0	0	0	0	0	0	0	0	0	0	0	0	0	0	0	0	0	0	0	0	0	0	1	1	1	0
2024-1118	ERR13818958	PRJEB60024	11	750	2023	Unknown	15-59	Female	non-invasive	Unknown		Unknown persistence	R	S	S	S	S	1	1	0	1	0	0	0	0	0	0	0	0	0	0	0	0	0	0	0	0	0	0	0	0	0	0	0	0	1	1	1	0
2024-1119	ERR13818959	PRJEB60024	11	414	2023	Unknown	15-59	Female	non-invasive	Unknown		Persistent	S	S	S	S	S	1	1	0	0	0	0	0	0	0	0	0	0	0	0	0	0	0	0	0	0	0	0	0	0	0	0	0	0	1	1	1	0
2024-1120	ERR13818960	PRJEB60024	11	658	2023	Unknown	5-14	Female	non-invasive	Unknown		Unknown persistence	S	S	S	S	S	1	1	0	0	0	0	0	0	0	0	0	0	0	0	0	0	0	0	0	0	0	0	0	0	0	0	0	0	1	1	1	0
2024-1121	ERR13818961	PRJEB60024	11	641	2023	Unknown	>=60	Male	non-invasive	Unknown		Unknown persistence	S	S	S	S	S	1	1	0	0	0	0	0	0	0	0	0	0	0	0	0	0	0	0	0	0	0	0	0	0	0	0	0	0	1	1	1	0
2024-1122	ERR13818962	PRJEB60024	183	275	2023	Unknown	15-59	Female	non-invasive	Unknown		Persistent						1	1	0	0	0	0	0	0	0	0	0	0	0	0	0	0	0	0	0	0	0	0	0	0	0	0	0	0	1	1	1	0
2024-1123	ERR13818963	PRJEB60024	11	648	2023	Unknown	5-14	Female	non-invasive	Unknown		Unknown persistence	R	S	S	S	S	1	1	0	1	0	0	0	0	0	0	0	0	0	0	0	0	0	0	0	0	0	0	0	0	0	0	0	0	1	1	1	0
2024-1124	ERR13818964	PRJEB60024	11	734	2023	Unknown	15-59	Male	non-invasive	Unknown		Unknown persistence	S	S	S	S	S	1	1	0	0	0	0	0	0	0	0	0	0	0	0	0	0	0	0	0	0	0	0	0	0	0	0	0	0	1	1	1	0
2024-1125	ERR13818965	PRJEB60024	11	281	2023	Unknown	15-59	Female	invasive	Yes	Europe	Persistent	S	S	S	S	S	1	1	0	0	0	0	0	0	0	0	0	0	0	0	0	0	0	0	0	0	0	0	0	0	0	0	0	0	1	1	1	0
2024-1126	ERR13818966	PRJEB60024	11	751	2023	Unknown	>=60	Female	non-invasive	Yes	Middle East	Unknown persistence	S	S	S	S	S	1	1	0	0	0	0	0	0	0	0	0	0	0	0	0	0	0	0	0	0	0	0	0	0	0	0	0	0	1	1	1	0
2024-1127	ERR13818967	PRJEB60024	11	752	2023	Unknown	>=60	Male	non-invasive	Unknown		Unknown persistence	S	S	S	S	S	1	1	0	0	0	0	0	0	0	0	0	0	0	0	0	0	0	0	0	0	0	0	0	0	0	0	0	0	1	1	1	0
2024-1128	ERR13818968	PRJEB60024	11	740	2023	Unknown	15-59	Male	non-invasive	Unknown		Unknown persistence						1	1	0	0	0	0	0	0	0	0	0	0	0	0	0	0	0	0	0	0	0	0	0	0	0	0	0	0	1	1	1	0
2024-1129	ERR13818969	PRJEB60024	11	753	2023	Unknown	15-59	Female	non-invasive	Unknown		Unknown persistence						1	1	0	0	0	0	0	0	0	0	0	0	0	0	0	0	0	0	0	0	0	0	0	0	0	0	0	0	1	1	1	0
2024-1130	ERR13818970	PRJEB60024	11	753	2023	Unknown	15-59	Female	non-invasive	Unknown		Unknown persistence	S	S	S	S	S	1	1	0	0	0	0	0	0	0	0	0	0	0	0	0	0	0	0	0	0	0	0	0	0	0	0	0	0	1	1	1	0
2024-1131	ERR13818971	PRJEB60024	11	641	2023	Unknown	>=60	Female	non-invasive	Unknown		Unknown persistence	S	S	S	S	S	1	1	0	0	0	0	0	0	0	0	0	0	0	0	0	0	0	0	0	0	0	0	0	0	0	0	0	0	1	1	1	0
2024-1132	ERR13818972	PRJEB60024	11	754	2023	Unknown	15-59	Male	non-invasive	Yes	Asia	Unknown persistence	S	S	S	S	S	1	1	0	0	0	0	0	1	0	0	0	0	0	0	0	0	0	0	0	0	0	0	0	0	0	0	0	0	1	1	1	0
2024-1133	ERR13818973	PRJEB60024	11	749	2023	Unknown	15-59	Male	non-invasive	Unknown		Unknown persistence	S	S	S	S	S	1	1	0	0	0	0	0	0	0	0	0	0	0	0	0	0	0	0	0	0	0	0	0	0	0	0	0	0	1	1	1	0
2024-1134	ERR13818974	PRJEB60024	11	658	2023	Unknown	15-59	Male	invasive	Unknown		Unknown persistence	S	S	S	S	S	1	1	0	0	0	0	0	0	0	0	0	0	0	0	0	0	0	0	0	0	0	0	0	0	0	0	0	0	1	1	1	0
2024-1135	ERR13818975	PRJEB60024	11	641	2023	Unknown	>=60	Female	non-invasive	Unknown		Unknown persistence	S	S	S	S	S	1	1	0	0	0	0	0	0	0	0	0	0	0	0	0	0	0	0	0	0	0	0	0	0	0	0	0	0	1	1	1	0
2024-1136	ERR13818976	PRJEB60024	11	718	2023	Unknown	0-4	Male	non-invasive	Unknown		Unknown persistence	S	S	S	S	S	1	1	0	0	0	0	0	0	0	0	0	0	0	0	0	0	0	0	0	0	0	0	0	0	0	0	0	0	1	1	1	0
2024-1137	ERR13818977	PRJEB60024	11	755	2023	Unknown	>=60	Male	invasive	Unknown		Unknown persistence	S	S	S	S	S	1	1	0	0	0	0	0	0	0	0	0	0	0	0	0	0	0	0	0	0	0	0	0	0	0	0	0	0	1	1	1	0
2024-1138	ERR13818978	PRJEB60024	11	756	2023	Unknown	0-4	Male	non-invasive	Unknown		Unknown persistence	S	S	S	S	S	1	1	0	0	0	0	0	0	0	0	0	0	0	0	0	0	0	0	0	0	0	0	0	0	0	0	0	0	1	1	1	0
2024-1139	ERR13818979	PRJEB60024	11	371	2023	Unknown	5-14	Male	non-invasive	Unknown		Persistent	S	S	S	S	S	1	1	0	0	0	0	0	0	0	0	0	0	0	0	0	0	0	0	0	0	0	0	0	0	0	0	0	0	1	1	1	0
2024-1140	ERR13818980	PRJEB60024	11	681	2023	Unknown	5-14	Male	non-invasive	Unknown		Unknown persistence	S	S	S	S	S	1	1	0	0	0	0	0	0	0	0	0	0	0	0	0	0	0	0	0	0	0	0	0	0	0	0	0	0	1	1	1	0
2024-1141	ERR13818981	PRJEB60024	11	658	2023	Unknown	>=60	Female	non-invasive	Unknown		Unknown persistence	S	S	S	S	S	1	1	0	0	0	0	0	0	0	0	0	0	0	0	0	0	0	0	0	0	0	0	0	0	0	0	0	0	1	1	1	0
2024-1142	ERR13818982	PRJEB60024	11	641	2023	Unknown	0-4	Female	non-invasive	Unknown		Unknown persistence	S	S	S	S	S	1	1	0	0	0	0	0	0	0	0	0	0	0	0	0	0	0	0	0	0	0	0	0	0	0	0	0	0	1	1	1	0
2024-1143	ERR13818983	PRJEB60024	11	757	2023	Unknown	15-59	Female	non-invasive	Unknown		Unknown persistence	S	R	R	R	S	1	1	0	0	0	0	0	0	0	0	0	0	1	0	0	0	0	0	0	0	0	0	0	0	0	0	0	0	1	1	1	0
2024-1144	ERR13818984	PRJEB60024	11	758	2023	Unknown	15-59	Male	non-invasive	Unknown		Unknown persistence	S	R	R	R	S	1	1	0	0	0	0	0	0	1	0	0	0	0	0	0	0	0	0	0	0	0	0	0	0	0	0	0	0	1	1	1	0
2024-1145	ERR13818985	PRJEB60024		759	2023	Unknown	>=60	Male	non-invasive	Unknown		Unknown persistence	S	S	S	S	S	1	1	0	0	0	0	0	0	0	0	0	0	0	0	0	0	0	0	0	0	0	0	0	0	0	0	0	0	1	1	1	0
2024-1146	ERR13818986	PRJEB60024	11	641	2023	Unknown	5-14	Female	non-invasive	Unknown		Unknown persistence	S	S	S	S	S	1	1	0	0	0	0	0	0	0	0	0	0	0	0	0	0	0	0	0	0	0	0	0	0	0	0	0	0	1	1	1	0
2024-1147	ERR13818987	PRJEB60024	11	641	2023	Unknown	15-59	Female	non-invasive	Unknown		Unknown persistence	S	S	S	S	S	1	1	0	0	0	0	0	0	0	0	0	0	0	0	0	0	0	0	0	0	0	0	0	0	0	0	0	0	1	1	1	0
2024-1148	ERR13818988	PRJEB60024	11	51	2023	Unknown	0-4	Male	non-invasive	Unknown		Persistent	R	R	R	R	R	1	1	1	1	1	1	1	0	0	0	0	0	0	0	0	0	0	0	0	0	0	0	1	0	0	0	0	0	1	1	1	0
2024-1149	ERR13818989	PRJEB60024	11	760	2023	Unknown	5-14	Female	non-invasive	Unknown		Unknown persistence	S	S	S	S	S	1	1	0	0	0	0	0	0	0	0	0	0	0	0	0	0	0	0	0	0	0	0	0	0	0	0	0	0	1	1	1	0
2024-1150	ERR13818990	PRJEB60024	11	761	2023	Unknown	15-59	Female	non-invasive	Unknown		Unknown persistence	S	S	S	S	S	1	1	0	0	0	0	0	0	0	0	0	0	0	0	0	0	0	0	0	0	0	0	0	0	0	0	0	0	1	1	1	0
2024-1151	ERR13818991	PRJEB60024	11	751	2023	Unknown	>=60	Male	non-invasive	Unknown		Unknown persistence	S	S	S	S	S	1	1	0	0	0	0	0	0	0	0	0	0	0	0	0	0	0	0	0	0	0	0	0	0	0	0	0	0	1	1	1	0
2024-1152	ERR13818992	PRJEB60024	11	641	2023	Unknown	15-59	Male	non-invasive	Unknown		Unknown persistence	S	S	S	S	S	1	1	0	0	0	0	0	0	0	0	0	0	0	0	0	0	0	0	0	0	0	0	0	0	0	0	0	0	1	1	1	0
2024-1153	ERR13818993	PRJEB60024	11	658	2023	Unknown	5-14	Female	non-invasive	Unknown		Unknown persistence						1	1	0	0	0	0	0	0	0	0	0	0	0	0	0	0	0	0	0	0	0	0	0	0	0	0	0	0	1	1	1	0
2024-1154	ERR13818994	PRJEB60024	11	756	2023	Unknown	5-14	Female	non-invasive	Unknown		Unknown persistence	S	S	S	S	S	1	1	0	0	0	0	0	0	0	0	0	0	0	0	0	0	0	0	0	0	0	0	0	0	0	0	0	0	1	1	1	0
2024-1155	ERR13818995	PRJEB60024	11	762	2023	Unknown	0-4	Male	non-invasive	Yes	Africa	Unknown persistence	S	R	R	R	S	1	1	1	0	0	0	0	0	0	0	0	0	0	0	0	0	0	0	0	0	0	0	0	0	0	0	0	0	1	1	1	0
2024-1156	ERR13818996	PRJEB60024	11	470	2023	Unknown	15-59	Male	non-invasive	Unknown		Persistent	S	S	S	S	S	1	1	0	0	0	0	0	0	0	0	0	0	0	0	0	0	0	0	0	0	0	0	0	0	0	0	0	0	1	1	1	0
2024-1157	ERR13818997	PRJEB60024	11	641	2023	Unknown	15-59	Female	non-invasive	Unknown		Unknown persistence	S	S	S	S	S	1	1	0	0	0	0	0	0	0	0	0	0	0	0	0	0	0	0	0	0	0	0	0	0	0	0	0	0	1	1	1	0
2024-1158	ERR13818998	PRJEB60024	11	648	2023	Unknown	15-59	Male	invasive	Unknown		Unknown persistence	R	S	S	S	S	1	1	0	1	0	0	0	0	0	0	0	0	0	0	0	0	0	0	0	0	0	0	0	0	0	0	0	0	1	1	1	0
2024-1159	ERR13818999	PRJEB60024	11	641	2023	Unknown	>=60	Male	non-invasive	Yes	Europe	Unknown persistence	S	S	S	S	S	1	1	0	0	0	0	0	0	0	0	0	0	0	0	0	0	0	0	0	0	0	0	0	0	0	0	0	0	1	1	1	0
2024-1160	ERR13766096	PRJEB60024	11	658	2023	Unknown	>=60	Female	non-invasive	Unknown		Unknown persistence	S	S	S	S	S	1	1	0	0	0	0	0	0	0	0	0	0	0	0	0	0	0	0	0	0	0	0	0	0	0	0	0	0	1	1	1	0
2024-1161	ERR13766097	PRJEB60024	11	641	2023	Unknown	15-59	Male	non-invasive	Yes	Europe	Unknown persistence	S	S	S	S	S	1	1	0	0	0	0	0	0	0	0	0	0	0	0	0	0	0	0	0	0	0	0	0	0	0	0	0	0	1	1	1	0
2024-1162	ERR13766098	PRJEB60024	11	709	2023	Unknown	15-59	Female	non-invasive	Unknown		Unknown persistence	S	S	S	S	S	1	1	0	0	0	0	0	0	0	0	0	0	0	0	0	0	0	0	0	0	0	0	0	0	0	0	0	0	1	1	1	0
2024-1163	ERR13766099	PRJEB60024	11	633	2023	Unknown	15-59	Male	non-invasive	Unknown		Unknown persistence	S	S	S	S	S	1	1	0	0	0	0	0	0	0	0	0	0	0	0	0	0	0	0	0	0	0	0	0	0	0	0	0	0	1	1	1	0
2024-1164	ERR13766100	PRJEB60024	11	756	2023	Unknown	15-59	Female	non-invasive	Unknown		Unknown persistence	S	S	S	S	S	1	1	0	0	0	0	0	0	0	0	0	0	0	0	0	0	0	0	0	0	0	0	0	0	0	0	0	0	1	1	1	0
2024-1165	ERR13766101	PRJEB60024	11	763	2023	Unknown	15-59	Male	invasive	Unknown		Unknown persistence	S	S	S	S	S	1	1	0	0	0	0	0	0	0	0	0	0	0	0	0	0	0	0	0	0	0	0	0	0	0	0	0	0	1	1	1	0
2024-1166	ERR13766102	PRJEB60024	11	713	2023	Unknown	15-59	Male	non-invasive	Unknown		Unknown persistence	S	S	S	S	S	1	1	0	0	0	0	0	0	0	0	0	0	0	0	0	0	0	0	0	0	0	0	0	0	0	0	0	0	1	1	1	0
2024-1167	ERR13766103	PRJEB60024	11	709	2023	Unknown	>=60	Female	non-invasive	Unknown		Unknown persistence	S	S	S	S	S	1	1	0	0	0	0	0	0	0	0	0	0	0	0	0	0	0	0	0	0	0	0	0	0	0	0	0	0	1	1	1	0
2024-1168	ERR13766104	PRJEB60024	11	658	2023	Unknown	>=60	Male	non-invasive	Unknown		Unknown persistence	S	S	S	S	S	1	1	0	0	0	0	0	0	0	0	0	0	0	0	0	0	0	0	0	0	0	0	0	0	0	0	0	0	1	1	1	0
2024-1169	ERR13766105	PRJEB60024	183	764	2023	Unknown	0-4	Female	non-invasive	Unknown		Unknown persistence						1	1	0	0	0	0	0	0	0	0	0	0	0	0	0	0	0	0	0	0	0	0	0	0	0	0	0	0	1	1	1	0
2024-1170	ERR13766106	PRJEB60024	11	681	2023	Unknown	0-4	Female	non-invasive	Unknown		Unknown persistence						1	1	0	0	0	0	0	0	0	0	0	0	0	0	0	0	0	0	0	0	0	0	0	0	0	0	0	0	1	1	1	0
2024-1171	ERR13766107	PRJEB60024	11	658	2023	Unknown	15-59	Male	non-invasive	Unknown		Unknown persistence	S	S	S	S	S	1	1	0	0	0	0	0	0	0	0	0	0	0	0	0	0	0	0	0	0	0	0	0	0	0	0	0	0	1	1	1	0
2024-1172	ERR13766108	PRJEB60024	11	765	2023	Unknown	5-14	Female	non-invasive	Yes	Middle East	Unknown persistence	S	R	R	R	S	1	1	0	0	0	0	0	0	0	0	0	0	0	0	0	0	0	0	0	0	0	1	0	0	0	0	0	0	1	1	1	0
2024-1173	ERR13766109	PRJEB60024	11	766	2023	Unknown	5-14	Male	non-invasive	Unknown		Unknown persistence	S	S	S	S	S	1	1	0	0	0	0	0	0	0	0	0	0	0	0	0	0	0	0	0	0	0	0	0	0	0	0	0	0	1	1	1	0
2024-1174	ERR13766110	PRJEB60024	11	494	2023	Unknown	15-59	Male	non-invasive	Unknown		Persistent	S	S	S	S	S	1	1	0	0	0	0	0	0	0	0	0	0	0	0	0	0	0	0	0	0	0	0	0	0	0	0	0	0	1	1	1	0
2024-1175	ERR13766111	PRJEB60024	11	641	2023	Unknown	0-4	Male	non-invasive	Unknown		Unknown persistence	S	S	S	S	S	1	1	0	0	0	0	0	0	0	0	0	0	0	0	0	0	0	0	0	0	0	0	0	0	0	0	0	0	1	1	1	0
2024-1176	ERR13766112	PRJEB60024	11	658	2023	Unknown	15-59	Male	non-invasive	Unknown		Unknown persistence	S	S	S	S	S	1	1	0	0	0	0	0	0	0	0	0	0	0	0	0	0	0	0	0	0	0	0	0	0	0	0	0	0	1	1	1	0
2024-1177	ERR13766113	PRJEB60024	11	494	2023	Unknown	15-59	Female	non-invasive	Unknown		Persistent	S	S	S	S	S	1	1	0	0	0	0	0	0	0	0	0	0	0	0	0	0	0	0	0	0	0	0	0	0	0	0	0	0	1	1	1	0
2024-1178	ERR13766114	PRJEB60024	11	758	2023	Unknown	15-59	Male	non-invasive	Unknown		Unknown persistence	S	R	R	R	S	1	1	0	0	0	0	0	0	1	0	0	0	0	0	0	0	0	0	0	0	0	0	0	0	0	0	0	0	1	1	1	0
2024-1179	ERR13766115	PRJEB60024	11	641	2023	Unknown	>=60	Male	non-invasive	Unknown		Unknown persistence	S	S	S	S	S	1	1	0	0	0	0	0	0	0	0	0	0	0	0	0	0	0	0	0	0	0	0	0	0	0	0	0	0	1	1	1	0
2024-1180	ERR13766116	PRJEB60024	11	767	2023	Unknown	5-14	Male	non-invasive	Yes	Middle East	Unknown persistence	S	S	S	S	S	1	1	0	0	0	0	0	0	0	0	0	0	0	0	0	0	0	0	0	0	0	0	0	0	0	0	0	0	1	1	1	0
2024-1181	ERR13766117	PRJEB60024	11	641	2023	Unknown	15-59		non-invasive	Unknown		Unknown persistence	S	S	S	S	S	1	1	0	0	0	0	0	0	0	0	0	0	0	0	0	0	0	0	0	0	0	0	0	0	0	0	0	0	1	1	1	0
2024-1182	ERR13766118	PRJEB60024	11	756	2023	Unknown	5-14	Female	non-invasive	Unknown		Unknown persistence	S	S	S	S	S	1	1	0	0	0	0	0	0	0	0	0	0	0	0	0	0	0	0	0	0	0	0	0	0	0	0	0	0	1	1	1	0
2024-1183	ERR13766119	PRJEB60024	11	658	2023	Unknown	15-59	Female	non-invasive	Unknown		Unknown persistence	S	S	S	S	S	1	1	0	0	0	0	0	0	0	0	0	0	0	0	0	0	0	0	0	0	0	0	0	0	0	0	0	0	1	1	1	0
2024-1184	ERR13766120	PRJEB60024	11	768	2023	Unknown	>=60	Female	non-invasive	Unknown		Unknown persistence	S	S	S	S	S	1	1	0	0	0	0	0	0	0	0	0	0	0	0	0	0	0	0	0	0	0	0	0	0	0	0	0	0	1	1	1	0
2024-1185	ERR13711546	PRJEB60024	11	769	2023	Unknown	>=60	Male	non-invasive	Unknown		Unknown persistence						1	1	0	0	0	0	0	0	0	0	0	0	0	0	0	0	0	0	0	0	0	0	0	0	0	0	0	0	1	1	1	0
2024-1186	ERR13711547	PRJEB60024	11	658	2023	Unknown	15-59	Female	non-invasive	Unknown		Unknown persistence	S	S	S	S	S	1	1	0	0	0	0	0	0	0	0	0	0	0	0	0	0	0	0	0	0	0	0	0	0	0	0	0	0	1	1	1	0
2024-1187	ERR13711548	PRJEB60024	11	770	2023	Unknown	>=60	Male	invasive	Unknown		Unknown persistence	S	S	S	S	S	1	1	0	0	0	0	0	0	0	0	0	0	0	0	0	0	0	0	0	0	0	0	0	0	0	0	0	0	1	1	1	0
2024-1188	ERR13711549	PRJEB60024	11	771	2023	Unknown	15-59	Female	non-invasive	Unknown		Unknown persistence	S	S	S	S	S	1	1	0	0	0	0	0	0	0	0	0	0	0	0	0	0	0	0	0	0	0	0	0	0	0	0	0	0	1	1	1	0
2024-1189	ERR13711550	PRJEB60024	11	658	2023	Unknown	0-4	Male	non-invasive	Unknown		Unknown persistence	S	S	S	S	S	1	1	0	0	0	0	0	0	0	0	0	0	0	0	0	0	0	0	0	0	0	0	0	0	0	0	0	0	1	1	1	0
2024-1190	ERR13711551	PRJEB60024	11	772	2023	Unknown	0-4	Female	non-invasive	Unknown		Unknown persistence	S	S	S	S	S	1	1	0	0	0	0	0	0	0	0	0	0	0	0	0	0	0	0	0	0	0	0	0	0	0	0	0	0	1	1	1	0
2024-1191	ERR13711552	PRJEB60024	11	658	2023	Unknown	>=60	Male	non-invasive	Unknown		Unknown persistence	S	S	S	S	S	1	1	0	0	0	0	0	0	0	0	0	0	0	0	0	0	0	0	0	0	0	0	0	0	0	0	0	0	1	1	1	0
2024-1192	ERR13711553	PRJEB60024	11	773	2023	Unknown	15-59	Female	non-invasive	Unknown		Unknown persistence	S	S	S	S	S	1	1	0	0	0	0	0	0	0	0	0	0	0	0	0	0	0	0	0	0	0	0	0	0	0	0	0	0	1	1	1	0
2024-1193	ERR13711554	PRJEB60024	11	772	2023	Unknown	15-59	Male	non-invasive	Unknown		Unknown persistence	S	S	S	S	S	1	1	0	0	0	0	0	0	0	0	0	0	0	0	0	0	0	0	0	0	0	0	0	0	0	0	0	0	1	1	1	0
2024-1194	ERR13711555	PRJEB60024	11	641	2023	Unknown	>=60	Female	non-invasive	Unknown		Unknown persistence	S	S	S	S	S	1	1	0	0	0	0	0	0	0	0	0	0	0	0	0	0	0	0	0	0	0	0	0	0	0	0	0	0	1	1	1	0
2024-1195	ERR13711556	PRJEB60024	11	774	2023	Unknown	>=60	Male	non-invasive	Unknown		Unknown persistence	S	S	S	S	S	1	1	0	0	0	0	0	0	0	0	0	0	0	0	0	0	0	0	0	0	0	0	0	0	0	0	0	0	1	1	1	0
2024-1196	ERR13711557	PRJEB60024	11	540	2023	Unknown	>=60	Male	non-invasive	Unknown		Persistent	S	S	S	S	S	1	1	0	0	0	0	0	0	0	0	0	0	0	0	0	0	0	0	0	0	0	0	0	0	0	0	0	0	1	1	1	0
2024-1197	ERR13711558	PRJEB60024	11	658	2023	Unknown	15-59	Male	non-invasive	Unknown		Unknown persistence	S	S	S	S	S	1	1	0	0	0	0	0	0	0	0	0	0	0	0	0	0	0	0	0	0	0	0	0	0	0	0	0	0	1	1	1	0
2024-1198	ERR13711559	PRJEB60024	11	445	2023	Unknown	0-4	Male	non-invasive	Unknown		Persistent	S	R	R	R	S	1	1	1	0	0	0	0	0	0	0	0	0	0	0	0	0	0	0	0	0	0	0	0	0	0	0	0	0	1	1	1	0
2024-1199	ERR13711560	PRJEB60024	11	775	2023	Unknown	15-59	Male	non-invasive	Unknown		Unknown persistence	S	S	S	S	S	1	1	0	0	0	0	0	0	0	0	0	0	0	0	0	0	0	0	0	0	0	0	0	0	0	0	0	0	1	1	1	0
2024-1200	ERR13711561	PRJEB60024	11	441	2023	Unknown	15-59	Female	non-invasive	Unknown		Persistent	S	S	S	S	S	1	1	0	0	0	0	0	0	0	0	0	0	0	0	0	0	0	0	0	0	0	0	0	0	0	0	0	0	1	1	1	0
2024-1201	ERR13711562	PRJEB60024	11	776	2023	Unknown	5-14	Male	non-invasive	Yes	Middle East	Unknown persistence	S	S	S	S	S	1	1	0	0	0	0	0	0	0	0	0	0	0	0	0	0	0	0	0	0	0	0	0	0	0	0	0	0	1	1	1	0
2024-1202	ERR13711563	PRJEB60024	11	641	2023	Unknown	15-59	Female	non-invasive	Unknown		Unknown persistence	S	S	S	S	S	1	1	0	0	0	0	0	0	0	0	0	0	0	0	0	0	0	0	0	0	0	0	0	0	0	0	0	0	1	1	1	0
2024-1203	ERR13711564	PRJEB60024	11	777	2023	Unknown	15-59	Male	unknown	Yes	Middle East	Unknown persistence	S	S	S	S	S	1	1	0	0	0	0	0	0	0	0	0	0	0	0	0	0	0	0	0	0	0	0	0	0	0	0	0	0	1	1	1	0
2024-1204	ERR13711565	PRJEB60024	11	556	2023	Unknown	>=60	Male	non-invasive	Unknown		Persistent	R	R	R	R	S	1	1	1	1	0	0	0	0	0	0	0	0	0	0	0	0	0	0	0	0	0	0	0	0	0	0	0	0	1	1	1	0
2024-1205	ERR13711566	PRJEB60024	11	666	2023	Unknown	15-59	Male	unknown	Unknown		Unknown persistence	R	R	R	R	R	1	1	1	1	1	1	1	0	0	0	0	0	0	0	0	0	0	0	0	0	0	0	1	0	0	0	0	0	1	1	1	0
2024-1206	ERR13711567	PRJEB60024	11	778	2023	Unknown	>=60	Male	non-invasive	Unknown		Unknown persistence	S	R	R	R	S	1	1	1	0	0	0	0	0	0	0	0	0	0	0	0	0	0	0	0	0	0	0	0	0	0	0	0	0	1	1	1	0
2024-1207	ERR13711568	PRJEB60024	11	658	2023	Unknown	5-14	Male	non-invasive	Unknown		Unknown persistence	S	S	S	S	S	1	1	0	0	0	0	0	0	0	0	0	0	0	0	0	0	0	0	0	0	0	0	0	0	0	0	0	0	1	1	1	0
2024-1208	ERR13711569	PRJEB60024	11	779	2023	Unknown	15-59	Male	invasive	Unknown		Unknown persistence	R	R	R	R	S	1	1	0	0	0	0	0	1	0	1	0	0	0	1	0	0	0	0	0	0	0	0	1	0	0	0	0	0	1	1	1	0
2024-1209	ERR13711570	PRJEB60024	11	780	2023	Unknown	15-59	Male	non-invasive	Unknown		Unknown persistence	S	R	R	R	S	1	1	0	0	0	0	0	0	1	0	0	0	0	0	0	0	0	0	0	0	0	0	0	0	0	0	0	0	1	1	1	0
2024-1210	ERR13819000	PRJEB60024	11	709	2023	Unknown	15-59	Female	non-invasive	Unknown		Unknown persistence	S	S	S	S	S	1	1	0	0	0	0	0	0	0	0	0	0	0	0	0	0	0	0	0	0	0	0	0	0	0	0	0	0	1	1	1	0
2024-1211	ERR13819001	PRJEB60024	11	658	2023	Unknown	>=60	Female	invasive	Unknown		Unknown persistence	S	S	S	S	S	1	1	0	0	0	0	0	0	0	0	0	0	0	0	0	0	0	0	0	0	0	0	0	0	0	0	0	0	1	1	1	0
2024-1212	ERR13696881	PRJEB60024	11	756	2023	Unknown	15-59	Female	non-invasive	Unknown		Unknown persistence	S	S	S	S	S	1	1	0	0	0	0	0	0	0	0	0	0	0	0	0	0	0	0	0	0	0	0	0	0	0	0	0	0	1	1	1	0
2024-1213	ERR13696882	PRJEB60024	11	641	2023	Unknown	>=60	Male	non-invasive	Unknown		Unknown persistence	S	S	S	S	S	1	1	0	0	0	0	0	0	0	0	0	0	0	0	0	0	0	0	0	0	0	0	0	0	0	0	0	0	1	1	1	0
2024-1214	ERR13696883	PRJEB60024	11	780	2023	Unknown	>=60	Male	non-invasive	Yes	Africa	Unknown persistence						1	1	0	0	0	0	0	0	1	0	0	0	0	0	0	0	0	0	0	0	0	0	0	0	0	0	0	0	1	1	1	0
2024-1215	ERR13819005	PRJEB60024	11	233	2023	Unknown	15-59	Male	non-invasive	Unknown		Persistent	S	R	R	R	R	1	1	1	0	1	1	1	1	0	0	0	0	0	0	0	0	1	0	0	0	0	0	1	0	0	0	0	0	1	1	1	0
2024-1216	ERR13696885	PRJEB60024	11	441	2023	Unknown	15-59	Female	non-invasive	Unknown		Persistent	S	S	S	S	S	1	1	0	0	0	0	0	0	0	0	0	0	0	0	0	0	0	0	0	0	0	0	0	0	0	0	0	0	1	1	1	0
2024-1217	ERR13696886	PRJEB60024	11	553	2023	Unknown	5-14	Male	non-invasive	Yes	Africa	Persistent	S	S	S	S	S	1	1	0	0	0	0	0	0	0	0	0	0	0	0	0	0	0	0	0	0	0	0	0	0	0	0	0	0	1	1	1	0
2024-1218	ERR13819008	PRJEB60024	11	658	2023	Unknown	0-4	Male	unknown	Unknown		Unknown persistence	S	S	S	S	S	1	1	0	0	0	0	0	0	0	0	0	0	0	0	0	0	0	0	0	0	0	0	0	0	0	0	0	0	1	1	1	0
2024-1219	ERR13696888	PRJEB60024	11	780	2023	Unknown	>=60	Male	invasive	Yes	Africa	Unknown persistence	S	S	S	S	S	1	1	0	0	0	0	0	0	1	0	0	0	0	0	0	0	0	0	0	0	0	0	0	0	0	0	0	0	1	1	1	0
2024-1220	ERR13696889	PRJEB60024	11	580	2023	Unknown	15-59	Female	non-invasive	Unknown		Unknown persistence	S	R	R	R	S	1	1	0	0	0	0	0	0	1	0	0	0	0	0	0	0	0	0	0	0	0	0	0	0	0	0	0	0	1	1	1	0
2024-1221	ERR13819011	PRJEB60024	11	441	2023	Unknown	5-14	Female	non-invasive	Unknown		Persistent	S	S	S	S	S	1	1	0	0	0	0	0	0	0	0	0	0	0	0	0	0	0	0	0	0	0	0	0	0	0	0	0	0	1	1	1	0
2024-1222	ERR13819012	PRJEB60024	11	441	2023	Unknown	15-59	Male	non-invasive	Unknown		Persistent	S	S	S	S	S	1	1	0	0	0	0	0	0	0	0	0	0	0	0	0	0	0	0	0	0	0	0	0	0	0	0	0	0	1	1	1	0
2024-1223	ERR13696892	PRJEB60024	11	441	2023	Unknown	15-59	Male	non-invasive	Unknown		Persistent	S	S	S	S	S	1	1	0	0	0	0	0	0	0	0	0	0	0	0	0	0	0	0	0	0	0	0	0	0	0	0	0	0	1	1	1	0
2024-1224	ERR13696893	PRJEB60024	11	441	2023	Unknown	15-59	Female	non-invasive	Unknown		Persistent	S	S	S	S	S	1	1	0	0	0	0	0	0	0	0	0	0	0	0	0	0	0	0	0	0	0	0	0	0	0	0	0	0	1	1	1	0
2024-1225	ERR13696894	PRJEB60024	11	441	2023	Unknown	15-59	Male	non-invasive	Unknown		Persistent	S	S	S	S	S	1	1	0	0	0	0	0	0	0	0	0	0	0	0	0	0	0	0	0	0	0	0	0	0	0	0	0	0	1	1	1	0
2024-1226	ERR13696895	PRJEB60024	11	709	2023	Unknown	>=60	Female	invasive	Unknown		Unknown persistence	S	S	S	S	S	1	1	0	0	0	0	0	0	0	0	0	0	0	0	0	0	0	0	0	0	0	0	0	0	0	0	0	0	1	1	1	0
2024-1227	ERR13696896	PRJEB60024	3233	781	2023	Unknown	15-59	Female	non-invasive	Unknown		Unknown persistence	S	S	S	S	S	1	1	0	0	0	0	0	0	0	0	0	0	0	0	0	0	0	0	0	0	0	0	0	0	0	0	0	0	1	1	1	0
2024-1228	ERR13696897	PRJEB60024	11	704	2023	Unknown	5-14	Male	non-invasive	Yes	Middle East	Unknown persistence	R	S	S	S	R	1	1	0	0	0	0	0	0	0	0	0	0	0	0	0	0	0	0	0	0	0	0	0	0	0	0	0	0	1	1	1	0
2024-1229	ERR13696898	PRJEB60024	11	658	2023	Unknown	15-59	Female	non-invasive	Unknown		Unknown persistence	S	S	S	S	S	1	1	0	0	0	0	0	0	0	0	0	0	0	0	0	0	0	0	0	0	0	0	0	0	0	0	0	0	1	1	1	0
2024-1230	ERR13696899	PRJEB60024	11	633	2023	Unknown	5-14	Female	non-invasive	Unknown		Unknown persistence	S	S	S	S	S	1	1	0	0	0	0	0	0	0	0	0	0	0	0	0	0	0	0	0	0	0	0	0	0	0	0	0	0	1	1	1	0
2024-1231	ERR13696900	PRJEB60024	11	699	2023	Unknown	15-59	Male	non-invasive	Yes	Middle East	Unknown persistence	S	R	R	R	S	1	1	0	0	0	0	0	0	0	1	0	0	0	0	0	0	0	0	0	0	0	0	0	0	0	0	0	0	1	1	1	0
2024-1232	ERR13696901	PRJEB60024	11	782	2023	Unknown	15-59	Female	non-invasive	Unknown		Unknown persistence	S	S	S	S	S	1	1	0	0	0	0	0	0	0	0	0	0	0	0	0	0	0	0	0	0	0	0	0	0	0	0	0	0	1	1	1	0
2024-1233	ERR13696902	PRJEB60024	11	783	2023	Unknown	15-59	Male	non-invasive	Unknown		Unknown persistence	S	R	R	R	S	1	1	1	0	0	0	0	0	0	0	0	0	0	0	0	0	0	0	0	0	0	0	0	0	0	0	0	0	1	1	1	0
2024-1234	ERR13696903	PRJEB60024	11	658	2023	Unknown	>=60	Female	non-invasive	Unknown		Unknown persistence	S	S	S	S	S	1	1	0	0	0	0	0	0	0	0	0	0	0	0	0	0	0	0	0	0	0	0	0	0	0	0	0	0	1	1	1	0
2024-1235	ERR13698000	PRJEB60024	11	784	2023	Unknown	15-59	Male	non-invasive	Unknown		Unknown persistence	S	R	R	R	S	1	1	0	0	0	0	0	0	1	0	0	0	0	0	0	0	0	0	0	0	0	0	0	0	0	0	0	0	1	1	1	0
2024-1236	ERR13698001	PRJEB60024	11	441	2023	Unknown	15-59	Male	non-invasive	Unknown		Persistent	S	S	S	S	S	1	1	0	0	0	0	0	0	0	0	0	0	0	0	0	0	0	0	0	0	0	0	0	0	0	0	0	0	1	1	1	0
2024-1237	ERR13698002	PRJEB60024	11	785	2023	Unknown	15-59	Male	non-invasive	Unknown		Unknown persistence	S	R	R	R	S	1	1	0	0	0	0	0	0	1	0	0	0	0	0	0	0	0	0	0	0	0	0	0	0	0	0	0	0	1	1	1	0
2024-1238	ERR13698003	PRJEB60024	11	580	2023	Unknown	15-59	Male	non-invasive	Unknown		Unknown persistence	S	R	R	R	S	1	1	0	0	0	0	0	0	1	0	0	0	0	0	0	0	0	0	0	0	0	0	0	0	0	0	0	0	1	1	1	0
2024-1239	ERR13698004	PRJEB60024	11	786	2023	Unknown	15-59	Male	non-invasive	Yes	Asia	Unknown persistence	S	S	S	S	S	1	1	0	0	0	0	0	0	0	0	0	0	0	0	0	0	0	0	0	0	0	0	0	0	0	0	0	0	1	1	1	0
2024-1240	ERR13698005	PRJEB60024	11	773	2023	Unknown	15-59	Female	non-invasive	Unknown		Unknown persistence	S	S	S	S	S	1	1	0	0	0	0	0	0	0	0	0	0	0	0	0	0	0	0	0	0	0	0	0	0	0	0	0	0	1	1	1	0
2024-1241	ERR13698006	PRJEB60024	183	339	2023	Unknown	0-4	Female	non-invasive	Unknown		Persistent	S	S	S	S	S	1	1	0	0	0	0	0	0	0	0	0	0	0	0	0	0	0	0	0	0	0	0	0	0	0	0	0	0	1	1	1	0
2024-1242	ERR13819032	PRJEB60024	11	658	2023	Unknown	>=60	Male	non-invasive	Unknown		Unknown persistence	S	S	S	S	S	1	1	0	0	0	0	0	0	0	0	0	0	0	0	0	0	0	0	0	0	0	0	0	0	0	0	0	0	1	1	1	0
2024-1243	ERR13698008	PRJEB60024	11	441	2023	Unknown	15-59	Female	non-invasive	Unknown		Persistent	S	S	S	S	S	1	1	0	0	0	0	0	0	0	0	0	0	0	0	0	0	0	0	0	0	0	0	0	0	0	0	0	0	1	1	1	0
2024-1244	ERR13698009	PRJEB60024	11	787	2023	Unknown	>=60	Male	non-invasive	Unknown		Unknown persistence	S	S	S	S	S	1	1	0	0	0	0	0	0	0	0	0	0	0	0	0	0	0	0	0	0	0	0	0	0	0	0	0	0	1	1	1	0
2024-1245	ERR13819035	PRJEB60024	11	658	2023	Unknown	0-4	Female	non-invasive	Unknown		Unknown persistence	S	S	S	S	S	1	1	0	0	0	0	0	0	0	0	0	0	0	0	0	0	0	0	0	0	0	0	0	0	0	0	0	0	1	1	1	0
2024-1246	ERR13698011	PRJEB60024	183	788	2023	Unknown	5-14	Male	non-invasive	Unknown		Unknown persistence	S	S	S	S	S	1	1	0	0	0	0	0	0	0	0	0	0	0	0	0	0	0	0	0	0	0	0	0	0	0	0	0	0	1	1	1	0
2024-1247	ERR13698012	PRJEB60024	11	789	2023	Unknown	15-59	Female	non-invasive	Unknown		Unknown persistence	R	R	R	R	R	1	1	1	1	1	1	1	0	0	0	0	0	0	0	0	0	0	0	0	0	0	0	1	0	0	0	0	0	1	1	1	0
2024-1248	ERR13819038	PRJEB60024	11	790	2023	Unknown	15-59	Female	non-invasive	Unknown		Unknown persistence	S	R	R	R	S	1	1	0	0	0	0	0	0	0	1	0	0	0	0	0	0	0	0	0	0	0	0	0	0	0	0	0	0	1	1	1	0
2024-1249	ERR13698014	PRJEB60024	11	514	2023	Unknown	5-14	Female	non-invasive	Unknown		Persistent	S	S	S	S	S	1	1	0	0	0	0	0	0	0	0	0	0	1	0	0	0	0	0	0	0	0	0	0	0	0	0	0	0	1	1	1	0
2024-1250	ERR13698015	PRJEB60024	11	641	2023	Unknown	0-4	Male	non-invasive	Unknown		Unknown persistence	S	S	S	S	S	1	1	0	0	0	0	0	0	0	0	0	0	0	0	0	0	0	0	0	0	0	0	0	0	0	0	0	0	1	1	1	0
2024-1251	ERR13698016	PRJEB60024	183	788	2023	Unknown	5-14	Male	non-invasive	Unknown		Unknown persistence						1	1	0	0	0	0	0	0	0	0	0	0	0	0	0	0	0	0	0	0	0	0	0	0	0	0	0	0	1	1	1	0
2024-1252	ERR13698017	PRJEB60024	11	791	2023	Unknown	>=60	Female	non-invasive	Unknown		Unknown persistence	S	S	S	S	S	1	1	0	0	0	0	0	0	0	0	0	0	0	0	0	0	0	0	0	0	0	0	0	0	0	0	0	0	1	1	1	0
2024-1253	ERR13819043	PRJEB60024	11	658	2023	Unknown	15-59	Male	non-invasive	Unknown		Unknown persistence	S	R	R	R	S	1	1	0	0	0	0	0	0	0	0	0	0	0	0	0	0	0	0	0	0	0	0	0	0	0	0	0	0	1	1	1	0
2024-1254	ERR13698019	PRJEB60024	11	756	2023	Unknown	>=60	Female	non-invasive	Unknown		Unknown persistence						1	1	0	0	0	0	0	0	0	0	0	0	0	0	0	0	0	0	0	0	0	0	0	0	0	0	0	0	1	1	1	0
2024-1255	ERR13698020	PRJEB60024	11	658	2023	Unknown	0-4	Male	non-invasive	Unknown		Unknown persistence	S	S	S	S	S	1	1	0	0	0	0	0	0	0	0	0	0	0	0	0	0	0	0	0	0	0	0	0	0	0	0	0	0	1	1	1	0
2024-1256	ERR13819046	PRJEB60024	3233	781	2023	Unknown	15-59	Female	non-invasive	Unknown		Unknown persistence	R	S	S	S	R	1	1	0	0	0	0	0	0	0	0	0	0	0	0	0	0	0	0	0	0	0	0	0	0	0	0	0	0	1	1	1	0
2024-1257	ERR13698022	PRJEB60024	11	792	2023	Unknown	5-14	Female	non-invasive	Unknown		Unknown persistence						1	1	0	0	0	0	0	0	0	0	0	0	0	0	0	0	0	0	0	0	0	0	0	0	0	0	0	0	1	1	1	0
2024-1258	ERR13259281	PRJEB60024	11	793	2023	Unknown	15-59	Female	non-invasive	Unknown		Unknown persistence	S	S	S	S	S	1	1	0	0	0	0	0	0	1	0	0	0	0	0	0	0	0	0	0	0	0	0	0	0	0	0	0	0	1	1	1	0
2024-1259	ERR13698024	PRJEB60024	11	641	2023	Unknown	>=60	Male	non-invasive	Unknown		Unknown persistence	S	S	S	S	S	1	1	0	0	0	0	0	0	0	0	0	0	0	0	0	0	0	0	0	0	0	0	0	0	0	0	0	0	1	1	1	0
2024-1260	ERR13819050	PRJEB60024	11	772	2023	Unknown	15-59	Female	non-invasive	Unknown		Unknown persistence	S	S	S	S	S	1	1	0	0	0	0	0	0	0	0	0	0	0	0	0	0	0	0	0	0	0	0	0	0	0	0	0	0	1	1	1	0
2024-1262	ERR13698027	PRJEB60024	11	580	2023	Unknown	15-59	Male	non-invasive	Unknown		Unknown persistence	S	R	R	R	S	1	1	0	0	0	0	0	0	1	0	0	0	0	0	0	0	0	0	0	0	0	0	0	0	0	0	0	0	1	1	1	0
2024-1263	ERR13698028	PRJEB60024	11	658	2023	Unknown	>=60	Female	invasive	Unknown		Unknown persistence	S	S	S	S	S	1	1	0	0	0	0	0	0	0	0	0	0	0	0	0	0	0	0	0	0	0	0	0	0	0	0	0	0	1	1	1	0
2024-1264	ERR13698029	PRJEB60024	11	658	2023	Unknown	15-59	Female	non-invasive	Unknown		Unknown persistence	S	S	S	S	S	1	1	0	0	0	0	0	0	0	0	0	0	0	0	0	0	0	0	0	0	0	0	0	0	0	0	0	0	1	1	1	0
2024-1265	ERR13698030	PRJEB60024	11	794	2023	Unknown	15-59	Female	non-invasive	Unknown		Unknown persistence	R	R	R	R	S	1	1	0	0	0	0	0	0	0	0	1	0	0	0	0	0	0	0	0	0	0	0	0	0	0	0	0	0	1	1	1	0
2024-1266	ERR13698031	PRJEB60024	11	756	2023	Unknown	5-14	Male	non-invasive	Unknown		Unknown persistence	S	S	S	S	S	1	1	0	0	0	0	0	0	0	0	0	0	0	0	0	0	0	0	0	0	0	0	0	0	0	0	0	0	1	1	1	0
2024-1267	ERR13698032	PRJEB60024	11	795	2023	Unknown	15-59	Female	non-invasive	Unknown		Unknown persistence	S	R	R	R	S	1	1	0	0	0	0	0	0	1	0	0	0	0	0	0	0	0	0	0	0	0	0	0	0	0	0	0	0	1	1	1	0
2024-1268	ERR13698033	PRJEB60024	183	567	2023	Unknown	>=60	Female	non-invasive	Unknown		Persistent	S	S	S	S	S	1	1	0	0	0	0	0	0	0	0	0	0	0	0	0	0	0	0	0	0	0	0	0	0	0	0	0	0	1	1	1	0
2024-1269	ERR13698034	PRJEB60024	11	796	2023	Unknown	5-14	Male	unknown	Unknown		Unknown persistence	S	R	R	R	S	1	1	0	0	0	0	0	0	0	0	1	0	0	0	0	0	0	0	0	0	0	0	0	0	0	0	0	0	1	1	1	0
2024-1270	ERR13698035	PRJEB60024	11	797	2023	Unknown	>=60	Male	non-invasive	Unknown		Unknown persistence	S	S	S	S	S	1	1	0	0	0	0	0	0	0	0	0	0	0	0	0	0	0	0	0	0	0	0	0	0	0	0	0	0	1	1	1	0
2024-1271	ERR13259287	PRJEB60024	11	743	2023	Unknown	15-59	Female	non-invasive	Unknown		Unknown persistence	R	R	R	R	R	1	1	1	1	1	1	1	0	0	0	0	0	0	0	0	0	0	0	0	0	0	0	1	0	0	0	0	0	1	1	1	0
2024-1272	ERR13819062	PRJEB60024	11	798	2023	Unknown	15-59	Female	non-invasive	Unknown		Unknown persistence	S	S	S	S	S	1	1	0	0	0	0	0	0	0	0	0	0	0	0	0	0	0	0	0	0	0	0	0	0	0	0	0	0	1	1	1	0
2024-1273	ERR13819063	PRJEB60024	11	799	2023	Unknown	15-59	Male	non-invasive	Unknown		Unknown persistence	R	R	R	R	R	1	1	1	1	1	1	1	1	0	0	0	0	0	0	0	0	0	0	0	0	0	0	1	0	0	0	0	0	1	1	1	0
2024-1274	ERR13259285	PRJEB60024	11	800	2023	Unknown	>=60	Male	non-invasive	Unknown		Unknown persistence	S	R	R	R	S	1	1	1	0	0	0	0	0	0	0	0	0	0	0	0	0	0	0	0	0	0	0	0	0	0	0	0	0	1	1	1	0
2025-001	ERR14121315	PRJEB60024	11	658	2023	Unknown	15-59	Male	non-invasive	Unknown		Unknown persistence	S	S	S	S	S	1	1	0	0	0	0	0	0	0	0	0	0	0	0	0	0	0	0	0	0	0	0	0	0	0	0	0	0	1	1	1	0
[truncated: 9 more columns]

## Sheet: S Table 1
Supplementary Table 1. Use of Epidemiological cut-off values (ECOFF) values based on minimum inhibitatory concentration (MIC) values for Salmonella enterica***: https://mic.eucast.org/search/?search%5Bmethod%5D=mic&search%5Bantibiotic%5D=-1&search%5Bspecies%5D=431&search%5Bdisk_content%5D=-1&search%5Blimit%5D=50
Antimicrobials	ECOFF
	Susceptible (wild-type)	Resistant (non-wilde type)
Ampicillin	<=4	>4
Ciprofloxacin	<=0.064	>0.064
Nalidixic acid	<=8	>8
Sulfamethoxazole	<=256	>256

## Sheet: S Table 2
Supplementary Table 2. Expected number of travel cases based on a beta-binomial distribution. The shape parameters used for this distribution were defined by the total number of SE eligible for WGS (n=1,669) and the number of travel-related cases (j=251). For each cluster size and all possible number of travel-related cases therein, we calculated the probability of finding a number of travel-rela…
size_cluster	n_travel_cases	expected_travel_cases	cdf	one_minus_cdf
94	0	14	3.69869e-07	1
94	1	14	6.11849e-06	0.999994
94	2	14	5.05229e-05	0.999949
94	3	14	0.000277779	0.999722
94	4	14	0.0011446	0.998855
94	5	14	0.00377265	0.996227
94	6	14	0.0103689	0.989631
94	7	14	0.024465	0.975535
94	8	14	0.0506423	0.949358
94	9	14	0.0935517	0.906448
94	10	14	0.156403	0.843597
94	11	14	0.239484	0.760516
94	12	14	0.339405	0.660595
94	13	14	0.449493	0.550507
94	14	14	0.561244	0.438756
94	15	14	0.666281	0.333719
94	16	14	0.758087	0.241913
94	17	14	0.832985	0.167015
94	18	14	0.890206	0.109794
94	19	14	0.931264	0.0687357
94	20	14	0.959005	0.0409945
94	21	14	0.976696	0.0233044
94	22	14	0.987365	0.0126354
94	23	14	0.993462	0.00653845
94	24	14	0.996768	0.00323151
94	25	14	0.998474	0.00152648
94	26	14	0.99931	0.000689663
94	27	14	0.999702	0.000298224
94	28	14	0.999876	0.000123507
94	29	14	0.999951	4.90178e-05
94	30	14	0.999981	1.86547e-05
94	31	14	0.999993	6.81131e-06
94	32	14	0.999998	2.38729e-06
94	33	14	0.999999	8.03561e-07
94	34	14	1	2.59872e-07
94	35	14	1	8.07791e-08
94	36	14	1	2.41432e-08
94	37	14	1	6.94041e-09
94	38	14	1	1.91954e-09
94	39	14	1	5.10906e-10
94	40	14	1	1.30896e-10
94	41	14	1	3.22913e-11
94	42	14	1	7.67608e-12
94	43	14	1	1.76326e-12
94	44	14	1	3.96239e-13
94	45	14	1	9.20375e-14
94	46	14	1	2.68674e-14
94	47	14	1	1.34337e-14
94	48	14	1	1.07692e-14
94	49	14	1	1.02141e-14
94	50	14	1	1.02141e-14
94	51	14	1	1.0103e-14
94	52	14	1	1.0103e-14
94	53	14	1	1.0103e-14
94	54	14	1	1.0103e-14
94	55	14	1	1.0103e-14
94	56	14	1	1.0103e-14
94	57	14	1	1.0103e-14
94	58	14	1	1.0103e-14
94	59	14	1	1.0103e-14
94	60	14	1	1.0103e-14
94	61	14	1	1.0103e-14
94	62	14	1	1.0103e-14
94	63	14	1	1.0103e-14
94	64	14	1	1.0103e-14
94	65	14	1	1.0103e-14
94	66	14	1	1.0103e-14
94	67	14	1	1.0103e-14
94	68	14	1	1.0103e-14
94	69	14	1	1.0103e-14
94	70	14	1	1.0103e-14
94	71	14	1	1.0103e-14
94	72	14	1	1.0103e-14
94	73	14	1	1.0103e-14
94	74	14	1	1.0103e-14
94	75	14	1	1.0103e-14
94	76	14	1	1.0103e-14
94	77	14	1	1.0103e-14
94	78	14	1	1.0103e-14
94	79	14	1	1.0103e-14
94	80	14	1	1.0103e-14
94	81	14	1	1.0103e-14
94	82	14	1	1.0103e-14
94	83	14	1	1.0103e-14
94	84	14	1	1.0103e-14
94	85	14	1	1.0103e-14
94	86	14	1	1.0103e-14
94	87	14	1	1.0103e-14
94	88	14	1	1.0103e-14
94	89	14	1	1.0103e-14
94	90	14	1	1.0103e-14
94	91	14	1	1.0103e-14
94	92	14	1	1.0103e-14
94	93	14	1	1.0103e-14
94	94	14	1	1.0103e-14
42	0	6	0.00119914	0.998801
42	1	6	0.00982306	0.990177
42	2	6	0.0402373	0.959763
42	3	6	0.110328	0.889672
42	4	6	0.228993	0.771007
42	5	6	0.386323	0.613677
42	6	6	0.556358	0.443642
42	7	6	0.710322	0.289678
42	8	6	0.829463	0.170537
42	9	6	0.909438	0.0905617
42	10	6	0.956547	0.0434531
42	11	6	0.98112	0.0188799
42	12	6	0.992555	0.00744545
42	13	6	0.997329	0.00267097
42	14	6	0.999127	0.000873416
42	15	6	0.999739	0.000260805
42	16	6	0.999929	7.12186e-05
42	17	6	0.999982	1.78057e-05
42	18	6	0.999996	4.07926e-06
42	19	6	0.999999	8.56817e-07
42	20	6	1	1.65031e-07
42	21	6	1	2.91445e-08
42	22	6	1	4.71689e-09
42	23	6	1	6.99047e-10
42	24	6	1	9.47622e-11
42	25	6	1	1.17446e-11
42	26	6	1	1.34237e-12
42	27	6	1	1.55986e-13
42	28	6	1	3.30846e-14
42	29	6	1	2.15383e-14
42	30	6	1	2.06501e-14
42	31	6	1	2.05391e-14
42	32	6	1	2.05391e-14
42	33	6	1	2.05391e-14
42	34	6	1	2.05391e-14
42	35	6	1	2.05391e-14
42	36	6	1	2.05391e-14
42	37	6	1	2.05391e-14
42	38	6	1	2.05391e-14
42	39	6	1	2.05391e-14
42	40	6	1	2.05391e-14
42	41	6	1	2.05391e-14
42	42	6	1	2.05391e-14
31	0	5	0.00686036	0.99314
31	1	5	0.0435531	0.956447
31	2	5	0.138959	0.861041
31	3	5	0.299574	0.700426
31	4	5	0.496288	0.503712
31	5	5	0.68301	0.31699
31	6	5	0.825897	0.174103
31	7	5	0.916429	0.0835706
31	8	5	0.964835	0.0351651
31	9	5	0.986983	0.013017
31	10	5	0.995747	0.0042531
31	11	5	0.99877	0.00123012
31	12	5	0.999684	0.000315658
31	13	5	0.999928	7.19779e-05
31	14	5	0.999985	1.45971e-05
31	15	5	0.999997	2.63312e-06
31	16	5	1	4.22203e-07
31	17	5	1	6.00847e-08
31	18	5	1	7.57083e-09
31	19	5	1	8.41697e-10
31	20	5	1	8.21995e-11
31	21	5	1	7.03171e-12
31	22	5	1	5.47562e-13
31	23	5	1	6.39488e-14
31	24	5	1	3.30846e-14
31	25	5	1	3.14193e-14
31	26	5	1	3.14193e-14
31	27	5	1	3.14193e-14
31	28	5	1	3.14193e-14
31	29	5	1	3.14193e-14
31	30	5	1	3.14193e-14
31	31	5	1	3.14193e-14
30	0	4	0.008044	0.991956
30	1	4	0.0497084	0.950292
30	2	4	0.154503	0.845497
30	3	4	0.324957	0.675043
30	4	4	0.526405	0.473595
30	5	4	0.710666	0.289334
30	6	4	0.846339	0.153661
30	7	4	0.928921	0.0710789
30	8	4	0.971265	0.028735
30	9	4	0.98981	0.0101899
30	10	4	0.99682	0.00318043
30	11	4	0.999124	0.000876135
30	12	4	0.999787	0.00021347
30	13	4	0.999954	4.6064e-05
30	14	4	0.999991	8.80808e-06
30	15	4	0.999999	1.492e-06
30	16	4	1	2.23622e-07
30	17	4	1	2.95928e-08
30	18	4	1	3.4465e-09
30	19	4	1	3.51671e-10
30	20	4	1	3.12513e-11
30	21	4	1	2.40208e-12
30	22	4	1	1.6076e-13
30	23	4	1	1.21014e-14
30	24	4	1	3.77476e-15
30	25	4	1	3.33067e-15
30	26	4	1	3.33067e-15
30	27	4	1	3.33067e-15
30	28	4	1	3.33067e-15
30	29	4	1	3.33067e-15
30	30	4	1	3.33067e-15
26	0	4	0.01522	0.98478
26	1	4	0.0837309	0.916269
26	2	4	0.232694	0.767306
26	3	4	0.440952	0.559048
26	4	4	0.651198	0.348802
26	5	4	0.814372	0.185628
26	6	4	0.915576	0.0844241
26	7	4	0.967053	0.0329473
26	8	4	0.988918	0.0110822
26	9	4	0.996775	0.00322542
26	10	4	0.999185	0.000814714
26	11	4	0.999821	0.000178952
26	12	4	0.999966	3.42082e-05
26	13	4	0.999994	5.68868e-06
26	14	4	0.999999	8.21547e-07
26	15	4	1	1.02708e-07
26	16	4	1	1.1061e-08
26	17	4	1	1.019e-09
26	18	4	1	7.95364e-11
26	19	4	1	5.19484e-12
26	20	4	1	2.83107e-13
26	21	4	1	1.69864e-14
26	22	4	1	5.55112e-15
26	23	4	1	5.10703e-15
26	24	4	1	5.10703e-15
26	25	4	1	5.10703e-15
26	26	4	1	5.10703e-15
15	0	2	0.0886491	0.911351
15	1	2	0.320634	0.679366
15	2	2	0.605269	0.394731
15	3	2	0.822475	0.177525
15	4	2	0.937761	0.0622393
15	5	2	0.982842	0.0171575
15	6	2	0.99626	0.00374034
15	7	2	0.999354	0.000645615
15	8	2	0.999912	8.78694e-05
15	9	2	0.999991	9.32841e-06
15	10	2	0.999999	7.57295e-07
15	11	2	1	4.54542e-08
15	12	2	1	1.90271e-09
15	13	2	1	4.96543e-11
15	14	2	1	6.24834e-13
15	15	2	1	1.66533e-14
12	0	2	0.143656	0.856344
12	1	2	0.445032	0.554968
12	2	2	0.736179	0.263821
12	3	2	0.907442	0.0925577
12	4	2	0.975762	0.0242385
12	5	2	0.995232	0.00476799
12	6	2	0.999297	0.000703099
12	7	2	0.999923	7.67271e-05
12	8	2	0.999994	6.02364e-06
12	9	2	1	3.22286e-07
12	10	2	1	1.05374e-08
12	11	2	1	1.59078e-10
12	12	2	1	2.33147e-15
11	0	2	0.168771	0.831229
11	1	2	0.493556	0.506444
11	2	2	0.778995	0.221005
11	3	2	0.930215	0.0697846
11	4	2	0.983874	0.0161258
11	5	2	0.997264	0.00273555
11	6	2	0.999662	0.000337715
11	7	2	0.99997	2.95915e-05
11	8	2	0.999998	1.74763e-06
11	9	2	1	6.24956e-08
11	10	2	1	1.02397e-09
11	11	2	1	3.60822e-14
10	0	2	0.198297	0.801703
10	1	2	0.545454	0.454546
10	2	2	0.820237	0.179763
10	3	2	0.949728	0.0502723
10	4	2	0.989961	0.0100393
10	5	2	0.998572	0.00142764
10	6	2	0.999858	0.000141637
10	7	2	0.999991	9.3414e-06
10	8	2	1	3.68883e-07
10	9	2	1	6.61222e-09
10	10	2	1	-4.61853e-14
9	0	1	0.233012	0.766988
9	1	1	0.600411	0.399589
9	2	1	0.859084	0.140916
9	3	1	0.965821	0.0341791
9	4	1	0.994267	0.00573348
9	5	1	0.999344	0.000656037
9	6	1	0.999951	4.90299e-05
9	7	1	0.999998	2.16339e-06
9	8	1	1	4.28393e-08
9	9	1	1	-2.64233e-14
8	0	1	0.273834	0.726166
8	1	1	0.657894	0.342106
8	2	1	0.894663	0.105337
8	3	1	0.978463	0.0215366
8	4	1	0.997087	0.00291268
8	5	1	0.999749	0.000251366
8	6	1	0.999987	1.25782e-05
8	7	1	1	2.78456e-07
8	8	1	1	5.17364e-14
7	0	1	0.321842	0.678158
7	1	1	0.717086	0.282914
7	2	1	0.926088	0.0739118
7	3	1	0.987775	0.0122246
7	4	1	0.998751	0.00124936
7	5	1	0.999928	7.22751e-05
7	6	1	0.999998	1.81592e-06
7	7	1	1	-2.75335e-14
6	0	1	0.378305	0.621695
6	1	1	0.776801	0.223199
6	2	1	0.952526	0.0474745
6	3	1	0.994047	0.00595305
6	4	1	0.999591	0.000408584
6	5	1	0.999988	1.18815e-05
6	6	1	1	-5.19584e-14
5	0	1	0.444721	0.555279
5	1	1	0.835376	0.164624
5	2	1	0.973286	0.0267138
5	3	1	0.997743	0.00225674
5	4	1	0.999922	7.79986e-05
5	5	1	1	-5.75096e-14
4	0	1	0.522852	0.477148
4	1	1	0.89054	0.10946
4	2	1	0.98796	0.0120395
4	3	1	0.999486	0.000513747
4	4	1	1	5.44009e-15
3	0	0	0.614774	0.385226
3	1	0	0.93925	0.0607498
3	2	0	0.996605	0.0033952
3	3	0	1	-3.41949e-14
2	0	0	0.722933	0.277067
2	1	0	0.977487	0.0225134
2	2	0	1	-2.39808e-14

## Sheet: S Table 3
Supplementary Table 3. Selection of the optimal number of clusters (internal validation), between k=2 to k=5 allelic distances, using the average-linkage clustering method.
k		2	3	4	5
Index	Silhouette	0.9251	0.9259	0.8621	0.8547
	Dunn2	1011905	103065	1009375	1008
	McClain-Rao	0.0003	0.0003	0.0007	0.0007
An optimal cluster definition was considered as the Dunn2 and silhouette indices were at highest values, and the McClain-Rao at lowest values.

## Sheet: S Table 4
Supplementary Table 4. Human Salmonella Enteritidis clusters and singletons based on cgMLST, using average-linkage hierarchical clustering with a threshold of ≤3 allelic distances.
ST	cgMLST_3	Number of sequences	%
11	641	94	5.63%
11	63	42	2.52%
11	658	39	2.34%
11	51	31	1.86%
11	27	30	1.8%
11	243	29	1.74%
11	414	26	1.56%
11	220	16	0.96%
11	314	16	0.96%
11	13	15	0.9%
11	633	15	0.9%
11	215	14	0.84%
11	111	13	0.78%
11	247	12	0.72%
11	441	12	0.72%
11	628	12	0.72%
11	505	11	0.66%
11	353	10	0.6%
11	54	10	0.6%
11	71	10	0.6%
11	138	9	0.54%
11	230	9	0.54%
11	562	9	0.54%
11	709	9	0.54%
11	85	9	0.54%
11	16	8	0.48%
11	169	8	0.48%
11	26	8	0.48%
11	302	8	0.48%
11	31	8	0.48%
11	4	8	0.48%
11	48	7	0.42%
11	549	7	0.42%
11	648	7	0.42%
11	756	7	0.42%
11	96	7	0.42%
11	235	6	0.36%
11	244	6	0.36%
11	298	6	0.36%
11	42	6	0.36%
11	95	6	0.36%
183	339	6	0.36%
11	117	5	0.3%
11	125	5	0.3%
11	141	5	0.3%
11	371	5	0.3%
11	426	5	0.3%
11	470	5	0.3%
11	514	5	0.3%
11	580	5	0.3%
11	666	5	0.3%
11	681	5	0.3%
11	80	5	0.3%
11	87	5	0.3%
11	10	4	0.24%
11	258	4	0.24%
11	28	4	0.24%
11	285	4	0.24%
11	289	4	0.24%
11	35	4	0.24%
11	388	4	0.24%
11	408	4	0.24%
11	445	4	0.24%
11	468	4	0.24%
11	494	4	0.24%
11	516	4	0.24%
11	597	4	0.24%
11	656	4	0.24%
11	77	4	0.24%
11	97	4	0.24%
183	165	4	0.24%
11	101	3	0.18%
11	115	3	0.18%
11	14	3	0.18%
11	19	3	0.18%
11	198	3	0.18%
11	207	3	0.18%
11	217	3	0.18%
11	228	3	0.18%
11	233	3	0.18%
11	273	3	0.18%
11	280	3	0.18%
11	284	3	0.18%
11	300	3	0.18%
11	327	3	0.18%
11	333	3	0.18%
11	351	3	0.18%
11	370	3	0.18%
11	374	3	0.18%
11	38	3	0.18%
11	399	3	0.18%
11	41	3	0.18%
11	417	3	0.18%
11	430	3	0.18%
11	435	3	0.18%
11	461	3	0.18%
11	467	3	0.18%
11	486	3	0.18%
11	487	3	0.18%
11	513	3	0.18%
11	520	3	0.18%
11	540	3	0.18%
11	541	3	0.18%
11	553	3	0.18%
11	568	3	0.18%
11	586	3	0.18%
11	591	3	0.18%
11	603	3	0.18%
11	613	3	0.18%
11	667	3	0.18%
11	711	3	0.18%
11	734	3	0.18%
11	75	3	0.18%
11	772	3	0.18%
11	780	3	0.18%
11	98	3	0.18%
183	275	3	0.18%
11	103	2	0.12%
11	108	2	0.12%
11	131	2	0.12%
11	136	2	0.12%
11	139	2	0.12%
11	142	2	0.12%
11	150	2	0.12%
11	153	2	0.12%
11	162	2	0.12%
11	185	2	0.12%
11	189	2	0.12%
11	193	2	0.12%
11	200	2	0.12%
11	201	2	0.12%
11	211	2	0.12%
11	225	2	0.12%
11	232	2	0.12%
11	241	2	0.12%
11	263	2	0.12%
11	264	2	0.12%
11	271	2	0.12%
11	278	2	0.12%
11	281	2	0.12%
11	290	2	0.12%
11	294	2	0.12%
11	303	2	0.12%
11	308	2	0.12%
11	310	2	0.12%
11	315	2	0.12%
11	317	2	0.12%
11	331	2	0.12%
11	346	2	0.12%
11	357	2	0.12%
11	36	2	0.12%
11	379	2	0.12%
11	385	2	0.12%
11	394	2	0.12%
11	397	2	0.12%
11	398	2	0.12%
11	402	2	0.12%
11	407	2	0.12%
11	409	2	0.12%
11	422	2	0.12%
11	43	2	0.12%
11	440	2	0.12%
11	45	2	0.12%
11	452	2	0.12%
11	458	2	0.12%
11	466	2	0.12%
11	469	2	0.12%
11	471	2	0.12%
11	474	2	0.12%
11	490	2	0.12%
11	492	2	0.12%
11	510	2	0.12%
11	527	2	0.12%
11	538	2	0.12%
11	556	2	0.12%
11	56	2	0.12%
11	57	2	0.12%
11	578	2	0.12%
11	581	2	0.12%
11	59	2	0.12%
11	599	2	0.12%
11	604	2	0.12%
11	605	2	0.12%
11	624	2	0.12%
11	631	2	0.12%
11	637	2	0.12%
11	644	2	0.12%
11	66	2	0.12%
11	664	2	0.12%
11	679	2	0.12%
11	699	2	0.12%
11	7	2	0.12%
11	70	2	0.12%
11	704	2	0.12%
11	713	2	0.12%
11	718	2	0.12%
11	72	2	0.12%
11	740	2	0.12%
11	743	2	0.12%
11	749	2	0.12%
11	751	2	0.12%
11	753	2	0.12%
11	758	2	0.12%
11	773	2	0.12%
11	93	2	0.12%
11	99	2	0.12%
183	159	2	0.12%
183	160	2	0.12%
183	268	2	0.12%
183	286	2	0.12%
183	382	2	0.12%
183	491	2	0.12%
183	564	2	0.12%
183	567	2	0.12%
183	788	2	0.12%
3233	781	2	0.12%
11	1	1	0.06%
11	100	1	0.06%
11	102	1	0.06%
11	104	1	0.06%
11	105	1	0.06%
11	106	1	0.06%
11	109	1	0.06%
11	11	1	0.06%
11	110	1	0.06%
11	112	1	0.06%
11	114	1	0.06%
11	118	1	0.06%
11	119	1	0.06%
11	12	1	0.06%
11	120	1	0.06%
11	121	1	0.06%
11	122	1	0.06%
11	123	1	0.06%
11	124	1	0.06%
11	126	1	0.06%
11	127	1	0.06%
11	128	1	0.06%
11	129	1	0.06%
11	130	1	0.06%
11	132	1	0.06%
11	133	1	0.06%
11	134	1	0.06%
11	135	1	0.06%
11	137	1	0.06%
11	140	1	0.06%
11	143	1	0.06%
11	144	1	0.06%
11	145	1	0.06%
11	146	1	0.06%
11	147	1	0.06%
11	148	1	0.06%
11	149	1	0.06%
11	15	1	0.06%
11	151	1	0.06%
11	152	1	0.06%
11	157	1	0.06%
11	158	1	0.06%
11	161	1	0.06%
11	163	1	0.06%
11	164	1	0.06%
11	166	1	0.06%
11	167	1	0.06%
11	168	1	0.06%
11	17	1	0.06%
11	171	1	0.06%
11	173	1	0.06%
11	174	1	0.06%
11	175	1	0.06%
11	176	1	0.06%
11	177	1	0.06%
11	178	1	0.06%
11	179	1	0.06%
11	18	1	0.06%
11	180	1	0.06%
11	181	1	0.06%
11	182	1	0.06%
11	183	1	0.06%
11	184	1	0.06%
11	186	1	0.06%
11	187	1	0.06%
11	188	1	0.06%
11	191	1	0.06%
11	192	1	0.06%
11	194	1	0.06%
11	195	1	0.06%
11	196	1	0.06%
11	197	1	0.06%
11	199	1	0.06%
11	2	1	0.06%
11	20	1	0.06%
11	202	1	0.06%
11	203	1	0.06%
11	204	1	0.06%
11	205	1	0.06%
11	206	1	0.06%
11	208	1	0.06%
11	209	1	0.06%
11	21	1	0.06%
11	210	1	0.06%
11	212	1	0.06%
11	213	1	0.06%
11	214	1	0.06%
11	216	1	0.06%
11	219	1	0.06%
11	221	1	0.06%
11	222	1	0.06%
11	223	1	0.06%
11	224	1	0.06%
11	226	1	0.06%
11	229	1	0.06%
11	231	1	0.06%
11	234	1	0.06%
11	236	1	0.06%
11	237	1	0.06%
11	238	1	0.06%
11	239	1	0.06%
11	24	1	0.06%
11	240	1	0.06%
11	242	1	0.06%
11	248	1	0.06%
11	249	1	0.06%
11	25	1	0.06%
11	250	1	0.06%
11	251	1	0.06%
11	255	1	0.06%
11	256	1	0.06%
11	257	1	0.06%
11	259	1	0.06%
11	261	1	0.06%
11	265	1	0.06%
11	266	1	0.06%
11	267	1	0.06%
11	270	1	0.06%
11	272	1	0.06%
11	274	1	0.06%
11	276	1	0.06%
11	277	1	0.06%
11	279	1	0.06%
11	282	1	0.06%
11	283	1	0.06%
11	287	1	0.06%
11	288	1	0.06%
11	29	1	0.06%
11	291	1	0.06%
11	292	1	0.06%
11	293	1	0.06%
11	295	1	0.06%
11	296	1	0.06%
11	297	1	0.06%
11	299	1	0.06%
11	3	1	0.06%
11	30	1	0.06%
11	301	1	0.06%
11	304	1	0.06%
11	305	1	0.06%
11	306	1	0.06%
11	307	1	0.06%
11	309	1	0.06%
11	312	1	0.06%
11	313	1	0.06%
11	316	1	0.06%
11	318	1	0.06%
11	319	1	0.06%
11	32	1	0.06%
11	320	1	0.06%
11	321	1	0.06%
11	322	1	0.06%
11	324	1	0.06%
11	325	1	0.06%
11	328	1	0.06%
11	329	1	0.06%
11	33	1	0.06%
11	330	1	0.06%
11	332	1	0.06%
11	334	1	0.06%
11	335	1	0.06%
11	336	1	0.06%
11	337	1	0.06%
11	338	1	0.06%
11	34	1	0.06%
11	340	1	0.06%
11	341	1	0.06%
11	342	1	0.06%
11	343	1	0.06%
11	345	1	0.06%
11	347	1	0.06%
11	348	1	0.06%
11	349	1	0.06%
11	350	1	0.06%
11	352	1	0.06%
11	354	1	0.06%
11	355	1	0.06%
11	358	1	0.06%
11	359	1	0.06%
11	360	1	0.06%
11	361	1	0.06%
11	362	1	0.06%
11	364	1	0.06%
11	365	1	0.06%
11	366	1	0.06%
11	367	1	0.06%
11	368	1	0.06%
11	369	1	0.06%
11	37	1	0.06%
11	372	1	0.06%
11	373	1	0.06%
11	375	1	0.06%
11	376	1	0.06%
11	377	1	0.06%
11	378	1	0.06%
11	380	1	0.06%
11	381	1	0.06%
11	383	1	0.06%
11	384	1	0.06%
11	386	1	0.06%
11	387	1	0.06%
11	389	1	0.06%
11	39	1	0.06%
11	390	1	0.06%
11	391	1	0.06%
11	392	1	0.06%
11	393	1	0.06%
11	395	1	0.06%
11	396	1	0.06%
11	40	1	0.06%
11	400	1	0.06%
11	401	1	0.06%
11	403	1	0.06%
11	404	1	0.06%
11	405	1	0.06%
11	406	1	0.06%
11	410	1	0.06%
11	411	1	0.06%
11	412	1	0.06%
11	413	1	0.06%
11	415	1	0.06%
11	416	1	0.06%
11	418	1	0.06%
11	419	1	0.06%
11	420	1	0.06%
11	421	1	0.06%
11	423	1	0.06%
11	424	1	0.06%
11	425	1	0.06%
11	427	1	0.06%
11	428	1	0.06%
11	429	1	0.06%
11	431	1	0.06%
11	432	1	0.06%
11	433	1	0.06%
11	434	1	0.06%
11	436	1	0.06%
11	437	1	0.06%
11	438	1	0.06%
11	439	1	0.06%
11	442	1	0.06%
11	443	1	0.06%
11	444	1	0.06%
11	447	1	0.06%
11	448	1	0.06%
11	449	1	0.06%
11	453	1	0.06%
11	454	1	0.06%
11	455	1	0.06%
11	456	1	0.06%
11	457	1	0.06%
11	459	1	0.06%
11	46	1	0.06%
11	460	1	0.06%
11	462	1	0.06%
11	463	1	0.06%
11	465	1	0.06%
11	47	1	0.06%
11	472	1	0.06%
11	473	1	0.06%
11	476	1	0.06%
11	477	1	0.06%
11	478	1	0.06%
11	479	1	0.06%
11	480	1	0.06%
11	481	1	0.06%
11	484	1	0.06%
11	485	1	0.06%
11	489	1	0.06%
11	49	1	0.06%
11	493	1	0.06%
11	495	1	0.06%
11	496	1	0.06%
11	497	1	0.06%
11	498	1	0.06%
11	499	1	0.06%
11	5	1	0.06%
11	50	1	0.06%
11	500	1	0.06%
11	501	1	0.06%
11	504	1	0.06%
11	506	1	0.06%
11	507	1	0.06%
11	508	1	0.06%
11	509	1	0.06%
11	511	1	0.06%
11	512	1	0.06%
11	515	1	0.06%
11	517	1	0.06%
11	518	1	0.06%
11	519	1	0.06%
11	52	1	0.06%
11	521	1	0.06%
11	522	1	0.06%
11	523	1	0.06%
11	525	1	0.06%
11	528	1	0.06%
11	53	1	0.06%
11	530	1	0.06%
11	531	1	0.06%
11	532	1	0.06%
11	533	1	0.06%
11	534	1	0.06%
11	535	1	0.06%
11	536	1	0.06%
11	537	1	0.06%
11	539	1	0.06%
11	542	1	0.06%
11	543	1	0.06%
11	545	1	0.06%
11	547	1	0.06%
11	548	1	0.06%
11	55	1	0.06%
11	550	1	0.06%
11	552	1	0.06%
11	554	1	0.06%
11	555	1	0.06%
11	557	1	0.06%
11	558	1	0.06%
11	559	1	0.06%
11	560	1	0.06%
11	561	1	0.06%
11	563	1	0.06%
11	565	1	0.06%
11	569	1	0.06%
11	572	1	0.06%
11	573	1	0.06%
11	575	1	0.06%
11	576	1	0.06%
11	577	1	0.06%
11	579	1	0.06%
11	58	1	0.06%
11	582	1	0.06%
11	583	1	0.06%
11	584	1	0.06%
11	585	1	0.06%
11	587	1	0.06%
11	588	1	0.06%
11	589	1	0.06%
11	590	1	0.06%
11	592	1	0.06%
11	593	1	0.06%
11	594	1	0.06%
11	595	1	0.06%
11	596	1	0.06%
11	598	1	0.06%
11	600	1	0.06%
11	601	1	0.06%
11	602	1	0.06%
11	606	1	0.06%
11	607	1	0.06%
11	608	1	0.06%
11	609	1	0.06%
11	610	1	0.06%
11	611	1	0.06%
11	612	1	0.06%
11	614	1	0.06%
11	615	1	0.06%
11	616	1	0.06%
11	617	1	0.06%
11	618	1	0.06%
11	62	1	0.06%
11	620	1	0.06%
11	621	1	0.06%
11	622	1	0.06%
11	623	1	0.06%
11	625	1	0.06%
11	627	1	0.06%
11	629	1	0.06%
11	630	1	0.06%
11	632	1	0.06%
11	634	1	0.06%
11	635	1	0.06%
11	636	1	0.06%
11	638	1	0.06%
11	639	1	0.06%
11	64	1	0.06%
11	640	1	0.06%
11	642	1	0.06%
11	643	1	0.06%
11	645	1	0.06%
11	646	1	0.06%
11	647	1	0.06%
11	649	1	0.06%
11	65	1	0.06%
11	650	1	0.06%
11	651	1	0.06%
11	652	1	0.06%
11	653	1	0.06%
11	654	1	0.06%
11	655	1	0.06%
11	657	1	0.06%
11	659	1	0.06%
11	660	1	0.06%
11	661	1	0.06%
11	663	1	0.06%
11	665	1	0.06%
11	668	1	0.06%
11	67	1	0.06%
11	670	1	0.06%
11	671	1	0.06%
11	672	1	0.06%
11	673	1	0.06%
11	674	1	0.06%
11	675	1	0.06%
11	676	1	0.06%
11	677	1	0.06%
11	68	1	0.06%
11	680	1	0.06%
11	682	1	0.06%
11	683	1	0.06%
11	684	1	0.06%
11	685	1	0.06%
11	686	1	0.06%
11	687	1	0.06%
11	688	1	0.06%
11	689	1	0.06%
11	69	1	0.06%
11	690	1	0.06%
11	691	1	0.06%
11	692	1	0.06%
11	693	1	0.06%
11	694	1	0.06%
11	695	1	0.06%
11	697	1	0.06%
11	698	1	0.06%
11	701	1	0.06%
11	702	1	0.06%
11	703	1	0.06%
11	705	1	0.06%
11	706	1	0.06%
11	707	1	0.06%
11	708	1	0.06%
11	710	1	0.06%
11	712	1	0.06%
11	714	1	0.06%
11	715	1	0.06%
11	716	1	0.06%
11	717	1	0.06%
11	719	1	0.06%
11	720	1	0.06%
11	722	1	0.06%
11	724	1	0.06%
11	725	1	0.06%
11	726	1	0.06%
11	727	1	0.06%
11	728	1	0.06%
11	729	1	0.06%
11	73	1	0.06%
11	730	1	0.06%
11	731	1	0.06%
11	732	1	0.06%
11	735	1	0.06%
11	736	1	0.06%
11	737	1	0.06%
11	738	1	0.06%
11	739	1	0.06%
11	74	1	0.06%
11	741	1	0.06%
11	742	1	0.06%
11	744	1	0.06%
11	745	1	0.06%
11	746	1	0.06%
11	747	1	0.06%
11	750	1	0.06%
11	752	1	0.06%
11	754	1	0.06%
11	755	1	0.06%
11	757	1	0.06%
11	76	1	0.06%
11	760	1	0.06%
11	761	1	0.06%
11	762	1	0.06%
11	763	1	0.06%
11	765	1	0.06%
11	766	1	0.06%
11	767	1	0.06%
11	768	1	0.06%
11	769	1	0.06%
11	770	1	0.06%
11	771	1	0.06%
11	774	1	0.06%
11	775	1	0.06%
11	776	1	0.06%
11	777	1	0.06%
11	778	1	0.06%
11	779	1	0.06%
11	782	1	0.06%
11	783	1	0.06%
11	784	1	0.06%
11	785	1	0.06%
11	786	1	0.06%
11	787	1	0.06%
11	789	1	0.06%
11	79	1	0.06%
11	790	1	0.06%
11	791	1	0.06%
11	792	1	0.06%
11	793	1	0.06%
11	794	1	0.06%
11	795	1	0.06%
11	796	1	0.06%
11	797	1	0.06%
11	798	1	0.06%
11	799	1	0.06%
11	8	1	0.06%
11	800	1	0.06%
11	82	1	0.06%
11	84	1	0.06%
11	86	1	0.06%
11	88	1	0.06%
11	89	1	0.06%
11	9	1	0.06%
11	90	1	0.06%
11	92	1	0.06%
11	94	1	0.06%
183	107	1	0.06%
183	155	1	0.06%
183	156	1	0.06%
183	170	1	0.06%
183	172	1	0.06%
183	246	1	0.06%
183	252	1	0.06%
183	253	1	0.06%
183	254	1	0.06%
183	260	1	0.06%
183	262	1	0.06%
183	269	1	0.06%
183	311	1	0.06%
183	323	1	0.06%
183	326	1	0.06%
183	344	1	0.06%
183	356	1	0.06%
183	363	1	0.06%
183	446	1	0.06%
183	450	1	0.06%
183	464	1	0.06%
183	475	1	0.06%
183	482	1	0.06%
183	488	1	0.06%
183	502	1	0.06%
183	524	1	0.06%
183	526	1	0.06%
183	529	1	0.06%
183	544	1	0.06%
183	546	1	0.06%
183	551	1	0.06%
183	566	1	0.06%
183	571	1	0.06%
183	619	1	0.06%
183	662	1	0.06%
183	669	1	0.06%
183	678	1	0.06%
183	700	1	0.06%
183	721	1	0.06%
183	723	1	0.06%
183	733	1	0.06%
183	748	1	0.06%
183	764	1	0.06%
1925	116	1	0.06%
1925	227	1	0.06%
1925	23	1	0.06%
1925	451	1	0.06%
1925	483	1	0.06%
1925	570	1	0.06%
1925	574	1	0.06%
1925	696	1	0.06%
1925	91	1	0.06%
1971	245	1	0.06%
3233	190	1	0.06%
3233	6	1	0.06%
3406	22	1	0.06%
3406	83	1	0.06%
4695	218	1	0.06%
9732	61	1	0.06%
Unknown	113	1	0.06%
Unknown	154	1	0.06%
Unknown	44	1	0.06%
Unknown	503	1	0.06%
Unknown	60	1	0.06%
Unknown	626	1	0.06%
Unknown	759	1	0.06%
Unknown	78	1	0.06%
Unknown	81	1	0.06%

## Sheet: S Table 5
Supplementary Table 5. Clusters that included at least one known travel-related human Salmonella Enteritidis case, based on cgMLST, using average-linkage hierarchical clustering with a threshold of ≤3 allelic distances. Frequency of country of recent travel prior to Salmonella Enteritidis infection among these clusters.
cgMLST_3	Country	Cases
101	Greece	1
101	Unknown	2
115	Greece	1
115	Unknown	2
117	Turkey	2
117	Unknown	3
125	Dutch caribean	1
125	Turkey	1
125	Unknown	3
13	Turkey	2
131	Egypt	1
131	Unknown	1
136	Marocco	1
136	Unknown	1
138	Czech Republic	2
138	Unknown	7
139	Turkey	1
139	Unknown	1
141	Portugal	1
142	Marocco	1
142	Unknown	1
153	Egypt	1
153	Unknown	1
165	Portugal	1
189	Indonesia	1
189	Unknown	1
201	Egypt	1
201	Unknown	1
228	Dutch caribean	1
228	Unknown	2
258	Kuwait	1
258	Spain	2
258	Unknown	1
26	Marocco	4
26	Unknown	4
27	Tunisia	1
281	Czech Republic	1
281	Unknown	1
300	Turkey	1
300	Unknown	2
31	Suriname	5
31	Unknown	3
317	Czech Republic	1
317	Unknown	1
333	Dutch caribean	2
333	Unknown	1
353	Spain	1
371	Turkey	1
374	Croatia	1
374	Unknown	2
38	China	1
38	Unknown	2
388	Dutch caribean	1
399	Egypt	2
399	Unknown	1
414	Turkey	8
414	Unknown	18
417	Turkey	1
417	Unknown	2
42	Turkey	2
42	Unknown	4
422	Egypt	1
422	Unknown	1
426	Indonesia	1
426	Indonesia	1
426	Unknown	3
430	Indonesia	1
430	Unknown	2
440	Turkey	1
440	Unknown	1
461	Namibia	3
48	Dutch caribean	1
487	Marocco	1
487	Unknown	2
490	Turkey	1
490	Unknown	1
492	Turkey	1
492	Unknown	1
494	Spain	1
494	Turkey	1
494	Unknown	2
505	Turkey	2
51	Dutch caribean	7
51	Unknown	24
510	Egypt	2
513	Portugal	1
513	Unknown	2
514	Turkey	1
520	Egypt	1
520	Unknown	2
527	Spain	1
527	Unknown	1
538	Spain	1
538	Unknown	1
54	Egypt	6
54	Egypt	1
54	Unknown	3
541	Turkey	1
541	Unknown	2
549	Suriname	1
553	Kenia	2
553	Unknown	1
578	Indonesia	1
578	Unknown	1
581	Dutch caribean	1
581	Unknown	1
604	Mexico	1
604	Unknown	1
605	Mexico	1
605	Unknown	1
613	Egypt	1
613	Unknown	2
624	Jamaica	1
624	Unknown	1
628	Turkey	5
628	Unknown	7
63	Indonesia	1
641	Czech Republic	1
641	France	1
641	Germany	1
644	Tunisia	1
644	Unknown	1
656	Greece	3
656	Unknown	1
66	Mauritius	2
664	Indonesia	1
664	Unknown	1
666	Dutch caribean	1
679	Turkey	1
679	Unknown	1
699	Turkey	1
699	Unknown	1
704	Turkey	1
704	Unknown	1
709	Turkey	1
72	Egypt	1
72	Unknown	1
75	Turkey	1
75	Unknown	2
751	Turkey	1
751	Unknown	1
780	Marocco	2
780	Unknown	1
95	Turkey	2
95	Unknown	4
98	Turkey	1
98	Unknown	2
*Dutch caribbean islands: Aruba or Curaçao
Total number of isolates among the 79 clusters: 514

## Sheet: S Table 6
Supplementary Table 6. 79 clusters that included at least one known travel-related human Salmonella Enteritidis case, based on cgMLST, using average-linkage hierarchical clustering with a threshold of ≤3 allelic distances. Among these clusters, 61 were estimated to be entirely travel-related as the number of observed travel cases exceeds the number of expected travel cases, based on the probabili…
Nr	ST	cluster	Travel_history	Travel_history	Size_cluster n	1-cdf	Expected_travel	Considered travel-related cluster
			yes_n(%)	unknown_n(%)			Cases_n
1	11	641	3 (0.03)	91 (0.97)	94	1.00	14	No
2	11	63	1 (0.02)	41 (0.98)	42	0.99	6	No
3	11	51	7 (0.23)	24 (0.77)	31	0.09	5	Yes
4	11	27	1 (0.03)	29 (0.97)	30	0.95	5	No
5	11	414	8 (0.31)	18 (0.69)	26	0.01	4	Yes
6	11	13	2 (0.13)	13 (0.87)	15	0.40	2	No
7	11	628	5 (0.42)	7 (0.58)	12	0.00	2	Yes
8	11	505	2 (0.18)	9 (0.82)	11	0.22	2	No
9	11	353	1 (0.1)	9 (0.9)	10	0.46	2	No
10	11	54	7 (0.7)	3 (0.3)	10	0.00	2	Yes
11	11	138	2 (0.22)	7 (0.78)	9	0.14	1	Yes
12	11	709	1 (0.11)	8 (0.89)	9	0.40	1	No
13	11	26	4 (0.5)	4 (0.5)	8	0.00	1	Yes
14	11	31	5 (0.63)	3 (0.38)	8	0.00	1	Yes
15	11	48	1 (1.14)	6 (0.86)	7	0.28	1	No
16	11	549	1 (0.14)	6 (0.86)	7	0.28	1	No
17	11	42	2 (0.33)	4 (0.67)	6	0.05	1	Yes
18	11	95	2 (0.33)	4 (0.67)	6	0.05	1	Yes
19	11	117	2 (0.4)	3 (0.6)	5	0.03	1	Yes
20	11	125	2 (0.4)	3 (0.6)	5	0.03	1	Yes
21	11	141	1 (0.2)	4 (0.8)	5	0.17	1	No
22	11	371	1 (0.2)	4 (0.8)	5	0.17	1	No
23	11	426	2 (0.4)	3 (0.6)	5	0.03	1	Yes
24	11	514	1 (0.2)	4 (0.8)	5	0.17	1	No
25	11	666	1 (0.2)	4 (0.8)	5	0.17	1	No
26	11	258	3 (0.75)	1 (0.25)	4	0.00	1	Yes
27	11	388	1 (0.25)	3 (0.75)	4	0.11	1	No
28	11	494	2 (0.5)	2 (0.5)	4	0.01	1	Yes
29	11	656	3 (0.75)	1 (0.25)	4	0.00	1	Yes
30	183	165	1 (0.25)	3 (0.75)	4	0.11	1	No
31	11	101	1 (0.33)	2 (0.67)	3	0.06	0	Yes
32	11	115	1 (0.33)	2 (0.67)	3	0.06	0	Yes
33	11	228	1 (0.33)	2 (0.67)	3	0.06	0	Yes
34	11	300	1 (0.33)	2 (0.67)	3	0.06	0	Yes
35	11	333	2 (0.67)	1 (0.33)	3	0.00	0	Yes
36	11	374	1 (0.33)	2 (0.67)	3	0.06	0	Yes
37	11	38	1 (0.33)	2 (0.67)	3	0.06	0	Yes
38	11	399	2 (0.67)	1 (0.33)	3	0.00	0	Yes
39	11	417	1 (0.33)	2 (0.67)	3	0.06	0	Yes
40	11	430	1 (0.33)	2 (0.67)	3	0.06	0	Yes
41	11	461	3 (1)	-	3	-	-	Yes
42	11	487	1 (0.33)	2 (0.67)	3	0.06	0	Yes
43	11	513	1 (0.33)	2 (0.67)	3	0.06	0	Yes
44	11	520	1 (0.33)	2 (0.67)	3	0.06	0	Yes
45	11	541	1 (0.33)	2 (0.67)	3	0.06	0	Yes
46	11	553	2 (0.63)	1 (0.33)	3	0.00	0	Yes
47	11	613	1 (0.33)	2 (0.67)	3	0.06	0	Yes
48	11	75	1 (0.33)	2 (0.67)	3	0.06	0	Yes
49	11	780	2 (0.67)	1 (0.33)	3	0.00	0	Yes
50	11	98	1 (0.33)	2 (0.67)	3	0.06	0	Yes
51	11	131	1 (0.5)	1 (0.5)	2	0.02	0	Yes
52	11	136	1 (0.5)	1 (0.5)	2	0.02	0	Yes
53	11	139	1 (0.5)	1 (0.5)	2	0.02	0	Yes
54	11	142	1 (0.5)	1 (0.5)	2	0.02	0	Yes
55	11	153	1 (0.5)	1 (0.5)	2	0.02	0	Yes
56	11	189	1 (0.5)	1 (0.5)	2	0.02	0	Yes
57	11	201	1 (0.5)	1 (0.5)	2	0.02	0	Yes
58	11	281	1 (0.5)	1 (0.5)	2	0.02	0	Yes
59	11	317	1 (0.5)	1 (0.5)	2	0.02	0	Yes
60	11	422	1 (0.5)	1 (0.5)	2	0.02	0	Yes
61	11	440	1 (0.5)	1 (0.5)	2	0.02	0	Yes
62	11	490	1 (0.5)	1 (0.5)	2	0.02	0	Yes
63	11	492	1 (0.5)	1 (0.5)	2	0.02	0	Yes
64	11	527	1 (0.5)	1 (0.5)	2	0.02	0	Yes
65	11	538	1 (0.5)	1 (0.5)	2	0.02	0	Yes
66	11	578	1 (0.5)	1 (0.5)	2	0.02	0	Yes
67	11	581	1 (0.5)	1 (0.5)	2	0.02	0	Yes
68	11	604	1 (0.5)	1 (0.5)	2	0.02	0	Yes
69	11	605	1 (0.5)	1 (0.5)	2	0.02	0	Yes
70	11	624	1 (0.5)	1 (0.5)	2	0.02	0	Yes
71	11	644	1 (0.5)	1 (0.5)	2	0.02	0	Yes
72	11	66	2 (1)	-	2	-		Yes
73	11	664	1 (0.5)	1 (0.5)	2	0.02	0	Yes
74	11	679	1 (0.5)	1 (0.5)	2	0.02	0	Yes
75	11	699	1 (0.5)	1 (0.5)	2	0.02	0	Yes
76	11	704	1 (0.5)	1 (0.5)	2	0.02	0	Yes
77	11	72	1 (0.5)	1 (0.5)	2	0.02	0	Yes
78	11	751	1 (0.5)	1 (0.5)	2	0.02	0	Yes
79	11	510	2 (1)	-	2	-	-	Yes

## Sheet: S Table 7
Supplementary Table 7. Time intervals (years) of persistent clusters by sequence type (ST), using average-linkage hierarcherical clustering method with ≤ 3 allelic distances
ST	Cluster	Number of sequences	Intervals in time (years)
11	27	30	4.6
11	51	31	4.5
11	95	6	4.1
11	141	5	4.0
11	31	8	3.7
11	207	3	3.6
11	63	42	3.6
11	215	14	3.6
11	233	3	3.6
11	26	8	3.5
11	85	9	3.3
11	87	5	3.3
11	125	5	3.2
11	211	2	3.2
11	57	2	3.2
11	258	4	3.0
183	275	3	2.9
183	268	2	2.8
11	281	2	2.8
11	273	3	2.7
11	271	2	2.7
183	165	4	2.5
11	71	10	2.4
11	101	3	2.3
11	45	2	2.2
183	339	6	2.2
11	136	2	2.0
11	28	4	2.0
11	346	2	2.0
11	371	5	1.9
11	317	2	1.9
11	247	12	1.9
11	243	29	1.8
11	19	3	1.6
11	217	3	1.6
11	308	2	1.6
11	230	9	1.6
11	96	7	1.6
11	13	15	1.5
11	394	2	1.5
11	302	8	1.5
11	244	6	1.5
11	48	7	1.5
11	14	3	1.4
11	285	4	1.4
11	228	3	1.4
11	441	12	1.4
11	414	26	1.4
11	289	4	1.4
11	35	4	1.4
183	286	2	1.3
11	445	4	1.3
11	300	3	1.3
11	430	3	1.3
11	514	5	1.2
11	426	5	1.2
11	494	4	1.2
11	470	5	1.2
11	468	4	1.1
11	357	2	1.1
11	327	3	1.1
11	185	2	1.1
11	540	3	1.1
183	567	2	1.1
11	553	3	1.0
11	388	4	1.0
11	310	2	1.0
11	556	2	1.0

## Sheet: S Table 8
S Table 8. Number of clusters that persisted over a year based on average, single, and complete linkage- hierarchical clustering methods by sequence type (ST).
Average linkage			Single linkage			Complete linkage
ST	N clusters	%	ST	N clusters	%	ST	N clusters	%
11	63	90.0	11	65	89.0	11	63	90.0
183	6	8.6	183	6	8.2	183	6	8.6
Unknown	1	1.4	Unknown	2	2.7	Unknown	1	1.4

## Sheet: S Table 9
Supplementary Table 9. Presence of antimicrobial resistance markers of the sequenced human Salmonella Enteritidis isolates (n= 1,669) by antimicrobial class in the Netherlands from 2019 to 2023.
Antimicrobial class	N (%)
Fluor(quinolones)
gyrA p.D87Y	198 (11.9%)
gyrA p.S83Y	75 (4.5%)
gyrA p.D87N	62 (3.7%)
gyrA p.D87G	44 (2.6%)
qnrB19	33 (2%)
qnrB82	5 (0.3%)
p.S83F	4 (0.2%)
parC p.T57S	3 (0.2%)
qnrB	2 (0.1%)
qnrS13	2 (0.1%)
gyrB p.E466D	1 (0.1%)
qnrS1	1 (0.1%)
qnrB56	1 (0.1%)
qnrB36	1 (0.1%)
Aminoglycosides
aph(6)-Id	91 (5.5%)
aph(3'')-Ib	91 (5.5%)
aadA1	4 (0.2%)
ant(3'')-Ia	3 (0.2%)
sat2	2 (0.1%)
aadA5	2 (0.1%)
aph(3')-Ia	1 (0.1%)
aadA2	1 (0.1%)
Macrolides
acrB p.R717L	5 (0.3%)
mph(A)	2 (0.1%)
erm(B)	1 (0.1%)
erm(42)	1 (0.1%)
Sulfonamides
sul2	90 (5.4%)
sul1	8 (0.5%)
Trimethoprim
dfrA1	5 (0.3%)
dfrA17	2 (0.1%)
dfrA7	1 (0.1%)
dfrA5	1 (0.1%)
dfrA14	1 (0.1%)
Tetracyclines
tet(A)	82 (4.9%)
tet(B)	2 (0.1%)
tet(X4)	1 (0.1%)
tet(G)	1 (0.1%)
Beta-lactamases
blaTEM-1B	118 (7.1%)
blaTEM-57	35 (2.1%)
blaTEM-135	28 (1.7%)
blaEC	8 (0.5%)
blaTEM-1D	4 (0.2%)
blaTEM-52	1 (0.1%)
blaTEM-32	1 (0.1%)
blaCMY	1 (0.1%)
blaTEM-52B	1 (0.1%)
blaTEM-30	1 (0.1%)
blaTEM-220	1 (0.1%)
blaTEM-1A	1 (0.1%)
blaTEM-182	1 (0.1%)
blaDHA-12	1 (0.1%)
blaCTX-M-8	1 (0.1%)
blaCTX-M-55	1 (0.1%)
blaCMY-84	1 (0.1%)
blaCMY-65	1 (0.1%)
blaCARB-2	1 (0.1%)
Phenicols
floR	8 (0.5%)
catA1	2 (0.1%)
Lincosamides
lnu(G)	2 (0.1%)
